# Supplementary material for: Effect of inter-train interval on the induction of repetition suppression of motor-evoked potentials using transcranial magnetic stimulation
Source: PLoS One. 2017 Jul 19;12(7):e0181663. doi: 10.1371/journal.pone.0181663 (PMC5517025; doi:10.1371/journal.pone.0181663)
Supplement: S1 Appendix — Motor-evoked potential (MEP) amplitudes induced with transcranial magnetic stimulation in trains of four or twenty pulses with different inter-train intervals (ITIs). (XLSX) [file pone.0181663.s001.xlsx]

## Sheet: data
MEP amplitude (µv)	pulse number	ITI	Subject
728.4	1	1	1
931.8	2	1	1
692.9	3	1	1
391.1	4	1	1
1180.2	5	1	1
532.7	6	1	1
457.8	7	1	1
580.8	8	1	1
601.4	9	1	1
634.2	10	1	1
679	11	1	1
867.1	12	1	1
931.1	13	1	1
655.8	14	1	1
488.6	15	1	1
556.3	16	1	1
1061.1	17	1	1
653.8	18	1	1
455.8	19	1	1
1032.3	20	1	1
875.7	21	1	1
461.7	22	1	1
640.5	23	1	1
687.6	24	1	1
1139.1	25	1	1
1061.1	26	1	1
1005.7	27	1	1
1205.8	28	1	1
923.1	29	1	1
1009	30	1	1
1654.5	31	1	1
1487.4	32	1	1
1045.5	33	1	1
1101.9	34	1	1
1653.2	35	1	1
1363.6	36	1	1
1180.5	37	1	1
1710.3	38	1	1
707.5	39	1	1
1110.2	40	1	1
1113.2	41	1	1
572.9	42	1	1
702.6	43	1	1
856.1	44	1	1
658.1	45	1	1
673.7	46	1	1
1465.1	47	1	1
1437.6	48	1	1
1060.1	49	1	1
1191.1	50	1	1
2794	51	1	1
2166	52	1	1
1474.4	53	1	1
2488.1	54	1	1
2026.4	55	1	1
1665.2	56	1	1
1335.5	57	1	1
1416.4	58	1	1
1082.4	59	1	1
916.2	60	1	1
730.4	61	1	1
629.9	62	1	1
1154	63	1	1
870.4	64	1	1
571.9	65	1	1
1059.1	66	1	1
1288.7	67	1	1
1244.9	68	1	1
1128.1	69	1	1
2089.8	70	1	1
1863.8	71	1	1
1348.4	72	1	1
1225.3	73	1	1
1121.5	74	1	1
1846	75	1	1
2481.5	76	1	1
1609.1	77	1	1
1218.7	78	1	1
1774.3	79	1	1
2047.3	80	1	1
1844.9	81	1	1
2346.2	82	1	1
1339.1	83	1	1
1560.3	84	1	1
1631	85	1	1
1535.5	86	1	1
1136.8	87	1	1
1636.3	88	1	1
789.1	89	1	1
493.9	90	1	1
415.3	91	1	1
2508.7	92	1	1
1818.4	93	1	1
2958.5	94	1	1
1666.8	95	1	1
2054.9	96	1	1
2850.3	97	1	1
2433.7	98	1	1
2043	99	1	1
1928.2	100	1	1
2232.4	101	1	1
1747.8	102	1	1
1403.4	103	1	1
2144.8	104	1	1
2506.4	105	1	1
2360.1	106	1	1
1645.6	107	1	1
2066.5	108	1	1
1502	109	1	1
1520.5	110	1	1
824.3	111	1	1
908.5	112	1	1
1781.6	113	1	1
1608.1	114	1	1
1476.1	115	1	1
2244	116	1	1
2449.3	117	1	1
1553	118	1	1
2263.9	119	1	1
2036	120	1	1
516.1	1	3	1
759.3	2	3	1
853.8	3	3	1
854.8	4	3	1
634.5	5	3	1
335.7	6	3	1
788.1	7	3	1
1197.1	8	3	1
202.3	9	3	1
380.8	10	3	1
595.7	11	3	1
922.2	12	3	1
1079.7	13	3	1
646.5	14	3	1
569.2	15	3	1
1070.4	16	3	1
694.6	17	3	1
583.1	18	3	1
784.8	19	3	1
1055.8	20	3	1
1152.7	21	3	1
1013.4	22	3	1
635.6	23	3	1
471	24	3	1
843.2	25	3	1
725.4	26	3	1
434.5	27	3	1
401.4	28	3	1
380.5	29	3	1
624.9	30	3	1
294.6	31	3	1
247.8	32	3	1
690.3	33	3	1
876.4	34	3	1
758.9	35	3	1
758.3	36	3	1
780.5	37	3	1
619	38	3	1
599.1	39	3	1
393.4	40	3	1
522.1	41	3	1
865.8	42	3	1
668.1	43	3	1
734.1	44	3	1
660.4	45	3	1
883	46	3	1
945.4	47	3	1
820.6	48	3	1
1792.5	49	3	1
754.6	50	3	1
463.4	51	3	1
581.2	52	3	1
731.1	53	3	1
690.6	54	3	1
612	55	3	1
512.5	56	3	1
690.3	57	3	1
579.8	58	3	1
473.7	59	3	1
539	60	3	1
787.1	61	3	1
634.6	62	3	1
842.2	63	3	1
1164	64	3	1
1111.5	65	3	1
839.2	66	3	1
981.2	67	3	1
469.4	68	3	1
435.9	69	3	1
854.8	70	3	1
689.6	71	3	1
686	72	3	1
1027.6	73	3	1
383.8	74	3	1
562.9	75	3	1
512.5	76	3	1
1098.6	77	3	1
729.1	78	3	1
782.8	79	3	1
787.5	80	3	1
706.5	81	3	1
998.1	82	3	1
849.5	83	3	1
855.5	84	3	1
389.8	85	3	1
636.2	86	3	1
760.3	87	3	1
821.3	88	3	1
1136.4	89	3	1
630.9	90	3	1
1145	91	3	1
733.4	92	3	1
1219.4	93	3	1
835.9	94	3	1
1176.6	95	3	1
1061.1	96	3	1
773.5	97	3	1
897.9	98	3	1
834.6	99	3	1
996.8	100	3	1
1180.2	101	3	1
1002.4	102	3	1
892.9	103	3	1
902.9	104	3	1
755	105	3	1
646.2	106	3	1
1449.9	107	3	1
1096.9	108	3	1
rejected	109	3	1
1455.9	110	3	1
1586.9	111	3	1
3987.4	112	3	1
712.8	113	3	1
1026.3	114	3	1
804	115	3	1
2276.5	116	3	1
474	117	3	1
768.6	118	3	1
801.7	119	3	1
830.6	120	3	1
1412.1	1	4	1
880.3	2	4	1
646.8	3	4	1
609.7	4	4	1
661.4	5	4	1
648.5	6	4	1
459.7	7	4	1
700.9	8	4	1
1477.4	9	4	1
450.8	10	4	1
594.8	11	4	1
1388.5	12	4	1
1104.6	13	4	1
854.5	14	4	1
1931.5	15	4	1
1046.5	16	4	1
786.8	17	4	1
687	18	4	1
1014	19	4	1
1248.9	20	4	1
1650.9	21	4	1
1289.7	22	4	1
1074.7	23	4	1
2337.5	24	4	1
969.6	25	4	1
1146.7	26	4	1
1428.7	27	4	1
1164.6	28	4	1
1041.9	29	4	1
1535.5	30	4	1
1539.8	31	4	1
1619.4	32	4	1
1498.3	33	4	1
976.6	34	4	1
1238.6	35	4	1
1108.6	36	4	1
1110.6	37	4	1
978.2	38	4	1
996.8	39	4	1
1158.7	40	4	1
1147.4	41	4	1
793.1	42	4	1
998.1	43	4	1
1280.7	44	4	1
1865.8	45	4	1
2869.9	46	4	1
1144.7	47	4	1
1246.6	48	4	1
838.9	49	4	1
1164	50	4	1
1138.1	51	4	1
1821.7	52	4	1
2008.1	53	4	1
1889.1	54	4	1
1083.3	55	4	1
1501	56	4	1
rejected	57	4	1
1877.8	58	4	1
1668.8	59	4	1
1875.1	60	4	1
1913.9	61	4	1
1169.6	62	4	1
1194.1	63	4	1
1616.7	64	4	1
3143.3	65	4	1
460.1	66	4	1
2189.6	67	4	1
1671.5	68	4	1
1738.5	69	4	1
2433.7	70	4	1
2326.9	71	4	1
1679.1	72	4	1
1316.9	73	4	1
645.5	74	4	1
1416	75	4	1
912.2	76	4	1
1038.2	77	4	1
1333.5	78	4	1
1135.8	79	4	1
2877.9	80	4	1
1665.8	81	4	1
2231.7	82	4	1
1337.1	83	4	1
2276.8	84	4	1
4130.4	85	4	1
1388.8	86	4	1
1835.3	87	4	1
2226.7	88	4	1
1783.6	89	4	1
1204.8	90	4	1
1758.7	91	4	1
917.8	92	4	1
3713.1	93	4	1
4892.3	94	4	1
3189.4	95	4	1
3327.7	96	4	1
3248.4	97	4	1
3428.5	98	4	1
1421	99	4	1
1015.3	100	4	1
1399.5	101	4	1
1337.8	102	4	1
2134.8	103	4	1
1431	104	4	1
1256.5	105	4	1
989.1	106	4	1
1073.1	107	4	1
1140.4	108	4	1
1652.6	109	4	1
854.2	110	4	1
1158	111	4	1
970.2	112	4	1
2018.8	113	4	1
1172.9	114	4	1
1256.8	115	4	1
1740.5	116	4	1
3142.3	117	4	1
1916.9	118	4	1
1194.1	119	4	1
1586.6	120	4	1
1252.2	1	6	1
1040.2	2	6	1
1211.1	3	6	1
1991.9	4	6	1
914.2	5	6	1
554.9	6	6	1
1007.1	7	6	1
557.9	8	6	1
2525.9	9	6	1
955.3	10	6	1
1373.9	11	6	1
1264.1	12	6	1
908.5	13	6	1
634.9	14	6	1
654.8	15	6	1
1112.2	16	6	1
728.8	17	6	1
1125.5	18	6	1
1394.8	19	6	1
896.3	20	6	1
1482.7	21	6	1
1178.9	22	6	1
928.5	23	6	1
1007.7	24	6	1
1886.7	25	6	1
820.6	26	6	1
1125.8	27	6	1
1215	28	6	1
3239.8	29	6	1
526.8	30	6	1
990.1	31	6	1
1986.6	32	6	1
813	33	6	1
1570	34	6	1
1220.3	35	6	1
1180.5	36	6	1
1708	37	6	1
826.3	38	6	1
661.4	39	6	1
1038.6	40	6	1
2490.4	41	6	1
1129.8	42	6	1
530.1	43	6	1
1246.5	44	6	1
1517.9	45	6	1
475	46	6	1
1026.6	47	6	1
1417.7	48	6	1
3234.1	49	6	1
866.7	50	6	1
1220.4	51	6	1
1213.4	52	6	1
2682.8	53	6	1
1231	54	6	1
1197.5	55	6	1
968.9	56	6	1
1673.5	57	6	1
2367.1	58	6	1
1882.1	59	6	1
1303.6	60	6	1
rejected	61	6	1
1001.4	62	6	1
1134.4	63	6	1
1478.1	64	6	1
2129.2	65	6	1
753	66	6	1
1118.5	67	6	1
1759.4	68	6	1
1057.1	69	6	1
644.5	70	6	1
971.2	71	6	1
962.3	72	6	1
2316.3	73	6	1
390.8	74	6	1
802.4	75	6	1
1312.6	76	6	1
1905.6	77	6	1
653.8	78	6	1
943.4	79	6	1
1254.8	80	6	1
5018.7	81	6	1
502.5	82	6	1
702.9	83	6	1
1032.9	84	6	1
2154.1	85	6	1
1059.1	86	6	1
1231.3	87	6	1
1013	88	6	1
3047.7	89	6	1
1710.3	90	6	1
1098.6	91	6	1
1214.7	92	6	1
6441.4	93	6	1
1880.8	94	6	1
1715.6	95	6	1
1712.3	96	6	1
1259.5	97	6	1
1413.7	98	6	1
1331.8	99	6	1
2964.8	100	6	1
1090.6	101	6	1
414	102	6	1
1900.7	103	6	1
1500.3	104	6	1
5038.6	105	6	1
2227.1	106	6	1
rejected	107	6	1
3566.8	108	6	1
1973.6	109	6	1
368.9	110	6	1
1019.7	111	6	1
1827.4	112	6	1
1259.5	113	6	1
636.2	114	6	1
821.3	115	6	1
1574.9	116	6	1
6382.3	117	6	1
1960.7	118	6	1
4152.6	119	6	1
4846.2	120	6	1
867.7	1	7	1
633.9	2	7	1
544	3	7	1
1131.1	4	7	1
4299.9	5	7	1
882	6	7	1
1353.4	7	7	1
1296.3	8	7	1
720.8	9	7	1
393.4	10	7	1
1212.1	11	7	1
827.3	12	7	1
2785	13	7	1
1190.5	14	7	1
1281	15	7	1
1371.3	16	7	1
3161.5	17	7	1
714.2	18	7	1
1113.9	19	7	1
751.3	20	7	1
2257.6	21	7	1
783.5	22	7	1
1092	23	7	1
1214	24	7	1
rejected	25	7	1
1196.8	26	7	1
1203.4	27	7	1
2693.8	28	7	1
2325.6	29	7	1
642.8	30	7	1
801.1	31	7	1
1078	32	7	1
383.8	33	7	1
422.9	34	7	1
454.8	35	7	1
1017.7	36	7	1
3256.7	37	7	1
946.3	38	7	1
1032.3	39	7	1
1488.7	40	7	1
2714	41	7	1
1182.5	42	7	1
2040	43	7	1
1245.2	44	7	1
1418.7	45	7	1
1175.6	46	7	1
1376.2	47	7	1
2924	48	7	1
1502	49	7	1
1514.2	50	7	1
2243.3	51	7	1
1132.1	52	7	1
1872.5	53	7	1
1660.2	54	7	1
2881.2	55	7	1
1080	56	7	1
3489.2	57	7	1
761.6	58	7	1
753.6	59	7	1
735.1	60	7	1
1633.6	61	7	1
627.6	62	7	1
895.9	63	7	1
2096	64	7	1
2926	65	7	1
813	66	7	1
809.7	67	7	1
2782.4	68	7	1
737.7	69	7	1
963.6	70	7	1
1115.5	71	7	1
1703	72	7	1
2192.6	73	7	1
2023.1	74	7	1
888.6	75	7	1
1110.2	76	7	1
934.7	77	7	1
681.7	78	7	1
1127.8	79	7	1
1050.2	80	7	1
1178.6	81	7	1
457.1	82	7	1
973.6	83	7	1
2017.4	84	7	1
1491.4	85	7	1
432.5	86	7	1
1482.1	87	7	1
1646.9	88	7	1
850.2	89	7	1
1209.1	90	7	1
1245.2	91	7	1
1230.3	92	7	1
rejected	93	7	1
842.9	94	7	1
1015.7	95	7	1
2328.2	96	7	1
645.8	97	7	1
625.3	98	7	1
850.5	99	7	1
697.9	100	7	1
1118.2	101	7	1
659.4	102	7	1
1015.7	103	7	1
779.5	104	7	1
838.2	105	7	1
2299.4	106	7	1
2479.8	107	7	1
2408.8	108	7	1
1601.1	109	7	1
2535.9	110	7	1
873.7	111	7	1
755.6	112	7	1
1505.9	113	7	1
638.2	114	7	1
757.6	115	7	1
1319.2	116	7	1
3584.7	117	7	1
965.3	118	7	1
905.2	119	7	1
963.3	120	7	1
rejected	1	12	1
rejected	2	12	1
rejected	3	12	1
rejected	4	12	1
rejected	5	12	1
1167.9	6	12	1
53.4	7	12	1
220.9	8	12	1
1708.3	9	12	1
333.4	10	12	1
161.2	11	12	1
351.9	12	12	1
349.6	13	12	1
284.6	14	12	1
124.7	15	12	1
297.9	16	12	1
83.3	17	12	1
403.4	18	12	1
252.4	19	12	1
813.3	20	12	1
589.8	21	12	1
161.5	22	12	1
736.1	23	12	1
902.6	24	12	1
492.3	25	12	1
387.8	26	12	1
484	27	12	1
400	28	12	1
137	29	12	1
228.2	30	12	1
303.5	31	12	1
219.9	32	12	1
712.5	33	12	1
684.6	34	12	1
332	35	12	1
358.9	36	12	1
325.4	37	12	1
183.1	38	12	1
258.4	39	12	1
234.2	40	12	1
827.9	41	12	1
250.8	42	12	1
327.7	43	12	1
217.3	44	12	1
601.1	45	12	1
204	46	12	1
105.1	47	12	1
840.9	48	12	1
557.9	49	12	1
538.7	50	12	1
230.5	51	12	1
286.6	52	12	1
569.2	53	12	1
262.7	54	12	1
466.1	55	12	1
632.6	56	12	1
808.4	57	12	1
359.6	58	12	1
1282	59	12	1
684	60	12	1
1158	61	12	1
622.6	62	12	1
574.8	63	12	1
733.7	64	12	1
744.3	65	12	1
242.2	66	12	1
349.9	67	12	1
624.6	68	12	1
235.9	69	12	1
967.6	70	12	1
258.7	71	12	1
697.9	72	12	1
1008.4	73	12	1
402.4	74	12	1
698.6	75	12	1
680.7	76	12	1
390.8	77	12	1
506.2	78	12	1
749.3	79	12	1
539	80	12	1
1837.6	81	12	1
408.3	82	12	1
1063.8	83	12	1
rejected	84	12	1
346.6	85	12	1
443.5	86	12	1
835.9	87	12	1
893.6	88	12	1
529.1	89	12	1
737.4	90	12	1
659.1	91	12	1
660.4	92	12	1
1202.8	93	12	1
409.7	94	12	1
1058.8	95	12	1
233.8	96	12	1
833.2	97	12	1
553.9	98	12	1
716.5	99	12	1
535.1	100	12	1
3284.5	101	12	1
306.5	102	12	1
688.6	103	12	1
778.2	104	12	1
239.2	105	12	1
364.6	106	12	1
334.4	107	12	1
233.8	108	12	1
2708.7	109	12	1
519.1	110	12	1
448.1	111	12	1
430.9	112	12	1
357.3	113	12	1
349.6	114	12	1
272.7	115	12	1
360.2	116	12	1
747	117	12	1
408.3	118	12	1
389.1	119	12	1
402.7	120	12	1
699.2	1	17	1
150.9	2	17	1
254.1	3	17	1
231.2	4	17	1
660.8	5	17	1
200	6	17	1
281	7	17	1
298.2	8	17	1
523.8	9	17	1
282.3	10	17	1
97.5	11	17	1
262.7	12	17	1
305.8	13	17	1
58.4	14	17	1
350.9	15	17	1
113.8	16	17	1
142.6	17	17	1
73	18	17	1
88.9	19	17	1
271	20	17	1
411.3	21	17	1
rejected	22	17	1
211.3	23	17	1
207	24	17	1
88.2	25	17	1
120.1	26	17	1
106.5	27	17	1
540.3	28	17	1
1241.9	29	17	1
52.4	30	17	1
150.9	31	17	1
215.6	32	17	1
161.2	33	17	1
150.9	34	17	1
177.8	35	17	1
216.3	36	17	1
474	37	17	1
205	38	17	1
362.5	39	17	1
287.9	40	17	1
435.2	41	17	1
214.3	42	17	1
161.5	43	17	1
795.8	44	17	1
300.9	45	17	1
162.2	46	17	1
118.4	47	17	1
354.6	48	17	1
1200.8	49	17	1
322.8	50	17	1
131.7	51	17	1
162.2	52	17	1
696.9	53	17	1
191.7	54	17	1
86.3	55	17	1
263.4	56	17	1
163.5	57	17	1
209.6	58	17	1
323.8	59	17	1
281.3	60	17	1
848.5	61	17	1
278	62	17	1
201.7	63	17	1
480	64	17	1
1580.9	65	17	1
104.8	66	17	1
400.4	67	17	1
258.7	68	17	1
2906.7	69	17	1
262	70	17	1
156.2	71	17	1
263.4	72	17	1
703.2	73	17	1
182.4	74	17	1
256.1	75	17	1
756	76	17	1
453.4	77	17	1
454.1	78	17	1
558.9	79	17	1
637.2	80	17	1
1395.8	81	17	1
126.4	82	17	1
221.3	83	17	1
187.4	84	17	1
96.5	85	17	1
100.8	86	17	1
304.8	87	17	1
186.8	88	17	1
928.8	89	17	1
133.7	90	17	1
229.2	91	17	1
74.3	92	17	1
rejected	93	17	1
426.9	94	17	1
232.9	95	17	1
262.1	96	17	1
477	97	17	1
63.4	98	17	1
rejected	99	17	1
170.2	100	17	1
779.5	101	17	1
392.7	102	17	1
130	103	17	1
179.4	104	17	1
249.1	105	17	1
556.9	106	17	1
260.1	107	17	1
286.9	108	17	1
55.1	109	17	1
145.3	110	17	1
rejected	111	17	1
52.4	112	17	1
87.6	113	17	1
rejected	114	17	1
rejected	115	17	1
142.6	116	17	1
527.4	117	17	1
rejected	118	17	1
138	119	17	1
358.6	120	17	1
177.1	1	17	1
353.6	2	17	1
566.9	3	17	1
2555.8	4	17	1
731.4	5	17	1
929.1	6	17	1
792.4	7	17	1
408.3	8	17	1
326.1	9	17	1
635.5	10	17	1
673.7	11	17	1
420.3	12	17	1
401	13	17	1
332	14	17	1
343.3	15	17	1
890.6	16	17	1
856.5	17	17	1
1242.2	18	17	1
784.8	19	17	1
659.1	20	17	1
453.4	21	17	1
648.8	22	17	1
492.6	23	17	1
677.7	24	17	1
1057.8	25	17	1
727.8	26	17	1
935.1	27	17	1
758.3	28	17	1
984.5	29	17	1
1662.8	30	17	1
1195.8	31	17	1
743	32	17	1
976.9	33	17	1
704.9	34	17	1
1094.6	35	17	1
1267.1	36	17	1
956	37	17	1
1153	38	17	1
819	39	17	1
665.7	40	17	1
704.2	41	17	1
563.6	42	17	1
844.2	43	17	1
1526.2	44	17	1
1523.9	45	17	1
1020	46	17	1
844.9	47	17	1
1258.5	48	17	1
900.3	49	17	1
883.7	50	17	1
1220.7	51	17	1
1306.3	52	17	1
1126.5	53	17	1
1286.7	54	17	1
1436.6	55	17	1
1834.3	56	17	1
1527.8	57	17	1
1545.7	58	17	1
1201.8	59	17	1
1202.1	60	17	1
1506.6	61	17	1
1483.7	62	17	1
705.2	63	17	1
425.9	64	17	1
749.7	65	17	1
834.9	66	17	1
1215	67	17	1
1390.2	68	17	1
1537.5	69	17	1
601	70	17	1
723.8	71	17	1
725.8	72	17	1
465.1	73	17	1
1002.1	74	17	1
1117.8	75	17	1
710.9	76	17	1
1011	77	17	1
766.2	78	17	1
1089.7	79	17	1
1027	80	17	1
1208.7	81	17	1
796.1	82	17	1
rejected	83	17	1
654.1	84	17	1
889.3	85	17	1
544.3	86	17	1
922.5	87	17	1
670.4	88	17	1
1328.5	89	17	1
1142.1	90	17	1
1132.8	91	17	1
1314.2	92	17	1
rejected	93	17	1
1107.6	94	17	1
rejected	95	17	1
1071.1	96	17	1
775.9	97	17	1
1210.4	98	17	1
1513.9	99	17	1
1144.4	100	17	1
778.2	101	17	1
484	102	17	1
905.5	103	17	1
851.5	104	17	1
813	105	17	1
493.2	106	17	1
837.2	107	17	1
1223.3	108	17	1
1065.8	109	17	1
1378.2	110	17	1
1288	111	17	1
1063.1	112	17	1
1262.5	113	17	1
1301.6	114	17	1
1006.4	115	17	1
1256.8	116	17	1
1796.5	117	17	1
2300.4	118	17	1
2285.1	119	17	1
1874.1	120	17	1
642.9	121	17	1
442.8	122	17	1
889	123	17	1
913.9	124	17	1
1189.8	125	17	1
1008.7	126	17	1
877.7	127	17	1
2743.9	128	17	1
1521.2	129	17	1
2701.1	130	17	1
2105	131	17	1
1207.4	132	17	1
1998.2	133	17	1
2048.9	134	17	1
2001.2	135	17	1
2262.6	136	17	1
2088.8	137	17	1
3236.8	138	17	1
1949.1	139	17	1
2105.3	140	17	1
676.7	141	17	1
485.3	142	17	1
427.6	143	17	1
769.2	144	17	1
680.7	145	17	1
490.6	146	17	1
1092.6	147	17	1
782.8	148	17	1
1037.6	149	17	1
2883.5	150	17	1
3042.4	151	17	1
1195.8	152	17	1
1180.2	153	17	1
1324.8	154	17	1
1057.8	155	17	1
1740.5	156	17	1
1268.8	157	17	1
2305.3	158	17	1
2310.3	159	17	1
1139.7	160	17	1
1215.7	161	17	1
543	162	17	1
836.6	163	17	1
531.7	164	17	1
715.2	165	17	1
833.9	166	17	1
1038.2	167	17	1
1759.7	168	17	1
1744.4	169	17	1
1434.6	170	17	1
1562.3	171	17	1
1529.8	172	17	1
3310.1	173	17	1
1251.9	174	17	1
1695.7	175	17	1
2040	176	17	1
899.3	177	17	1
1547.7	178	17	1
1355.3	179	17	1
1808.1	180	17	1
1280.7	181	17	1
497.6	182	17	1
706.2	183	17	1
516.1	184	17	1
533.1	185	17	1
291.9	186	17	1
673	187	17	1
1349	188	17	1
1198.5	189	17	1
1240.9	190	17	1
1277.7	191	17	1
2657.3	192	17	1
1235.9	193	17	1
2848.7	194	17	1
1026.6	195	17	1
1254.8	196	17	1
1487.4	197	17	1
1646.3	198	17	1
2940.6	199	17	1
2183.3	200	17	1
596.7	201	17	1
505.5	202	17	1
915.8	203	17	1
1158.3	204	17	1
1494.7	205	17	1
1933.8	206	17	1
651.1	207	17	1
1814.1	208	17	1
1308.2	209	17	1
2483.2	210	17	1
1086.3	211	17	1
860.4	212	17	1
1673.8	213	17	1
1321.9	214	17	1
1246.9	215	17	1
2349.1	216	17	1
1493	217	17	1
955	218	17	1
1606.1	219	17	1
1595.2	220	17	1
847.8	221	17	1
729.4	222	17	1
1823	223	17	1
1570.3	224	17	1
1957.1	225	17	1
2267.2	226	17	1
1241.2	227	17	1
1800.5	228	17	1
743.4	229	17	1
1622	230	17	1
1800.5	231	17	1
2397.6	232	17	1
2523.6	233	17	1
2309	234	17	1
2657.6	235	17	1
1862.9	236	17	1
3456	237	17	1
1292	238	17	1
2251.3	239	17	1
2425.1	240	17	1
1164.6	241	17	1
530.4	242	17	1
1095.3	243	17	1
1715.9	244	17	1
1334.8	245	17	1
924.1	246	17	1
1581.6	247	17	1
2305.3	248	17	1
1849.6	249	17	1
1567	250	17	1
1558	251	17	1
1387.9	252	17	1
1231.6	253	17	1
1738.8	254	17	1
3441.5	255	17	1
2314.6	256	17	1
3512.1	257	17	1
3115.7	258	17	1
3585.7	259	17	1
3935	260	17	1
1630.7	261	17	1
491.9	262	17	1
744.7	263	17	1
1365.3	264	17	1
1942.8	265	17	1
1899.7	266	17	1
2274.8	267	17	1
1823.4	268	17	1
1799.5	269	17	1
1296.3	270	17	1
2949.5	271	17	1
3000.9	272	17	1
3929.7	273	17	1
3212.6	274	17	1
2429.7	275	17	1
4053.8	276	17	1
3719.4	277	17	1
2980.4	278	17	1
3240.8	279	17	1
3683.9	280	17	1
1472.8	281	17	1
906.9	282	17	1
1173.9	283	17	1
517.8	284	17	1
884.3	285	17	1
1456.9	286	17	1
1177.2	287	17	1
1382.2	288	17	1
1406.4	289	17	1
1243.9	290	17	1
1605.4	291	17	1
1723.9	292	17	1
1407.4	293	17	1
1692.7	294	17	1
1115.5	295	17	1
835.2	296	17	1
858.5	297	17	1
555.6	298	17	1
954.3	299	17	1
1103.9	300	17	1
370.5	301	17	1
702.2	302	17	1
1203.4	303	17	1
4323.1	304	17	1
3195.7	305	17	1
1257.2	306	17	1
1531.8	307	17	1
2234.7	308	17	1
2127.9	309	17	1
1631.3	310	17	1
1888.1	311	17	1
1498.7	312	17	1
1681.4	313	17	1
2408.5	314	17	1
2224.4	315	17	1
2896.4	316	17	1
2635.1	317	17	1
1342.7	318	17	1
1466.5	319	17	1
1466.5	320	17	1
511.2	321	17	1
1053.5	322	17	1
1272.1	323	17	1
1145.4	324	17	1
762.3	325	17	1
1177.2	326	17	1
1215.7	327	17	1
1665.5	328	17	1
1494.3	329	17	1
1995.5	330	17	1
2229.1	331	17	1
2495.4	332	17	1
2183.3	333	17	1
1721.9	334	17	1
2702.4	335	17	1
1175.2	336	17	1
2166.7	337	17	1
1504.6	338	17	1
1613.1	339	17	1
1370.6	340	17	1
rejected	341	17	1
1201.8	342	17	1
691.9	343	17	1
1085.7	344	17	1
1076.1	345	17	1
1387.5	346	17	1
854.5	347	17	1
1634.6	348	17	1
1218.7	349	17	1
1476.8	350	17	1
1760.4	351	17	1
1529.2	352	17	1
1564	353	17	1
1431.6	354	17	1
1558.3	355	17	1
1681.1	356	17	1
1209.4	357	17	1
2547.5	358	17	1
697.2	359	17	1
1646.6	360	17	1
rejected	361	17	1
403.7	362	17	1
411	363	17	1
584.5	364	17	1
749	365	17	1
1069.1	366	17	1
1162	367	17	1
1645.3	368	17	1
690.6	369	17	1
608.4	370	17	1
677.7	371	17	1
1004.4	372	17	1
1538.4	373	17	1
1362.7	374	17	1
1041.6	375	17	1
1142.1	376	17	1
1337.8	377	17	1
2028	378	17	1
782.2	379	17	1
790.1	380	17	1
691.3	381	17	1
549.3	382	17	1
497.2	383	17	1
634.2	384	17	1
1008.7	385	17	1
649.8	386	17	1
523.8	387	17	1
601.7	388	17	1
864.4	389	17	1
569.2	390	17	1
478.6	391	17	1
565.9	392	17	1
1050.9	393	17	1
791.8	394	17	1
931.4	395	17	1
719.1	396	17	1
1086	397	17	1
895.9	398	17	1
1320.5	399	17	1
1560	400	17	1
1823.7	401	17	1
1205.4	402	17	1
1156	403	17	1
1460.5	404	17	1
1457.2	405	17	1
1172.9	406	17	1
1342.1	407	17	1
1486.7	408	17	1
1545.1	409	17	1
1349.7	410	17	1
1683.7	411	17	1
1321.9	412	17	1
2134.8	413	17	1
2121.9	414	17	1
2431.7	415	17	1
1841	416	17	1
1976.3	417	17	1
2053.3	418	17	1
1775.6	419	17	1
3018.2	420	17	1
1149	421	17	1
552.6	422	17	1
750.6	423	17	1
784.8	424	17	1
1089.7	425	17	1
756.3	426	17	1
962.3	427	17	1
1367	428	17	1
1006.4	429	17	1
677.3	430	17	1
966.9	431	17	1
782.5	432	17	1
882.7	433	17	1
951.3	434	17	1
897.6	435	17	1
888.6	436	17	1
818.6	437	17	1
886	438	17	1
1225	439	17	1
1581.6	440	17	1
956	441	17	1
1766.3	442	17	1
418.3	443	17	1
1029.6	444	17	1
1404.1	445	17	1
1228.3	446	17	1
616.3	447	17	1
990.5	448	17	1
1190.8	449	17	1
1247.9	450	17	1
843.9	451	17	1
1234	452	17	1
1022	453	17	1
1317.5	454	17	1
1152.7	455	17	1
990.1	456	17	1
1160	457	17	1
1134.1	458	17	1
1379.9	459	17	1
1268.8	460	17	1
1208.1	461	17	1
481	462	17	1
574.2	463	17	1
511.8	464	17	1
757	465	17	1
594.1	466	17	1
920.2	467	17	1
1034.9	468	17	1
924.1	469	17	1
982.5	470	17	1
1364.3	471	17	1
1448.5	472	17	1
1720.9	473	17	1
1253.2	474	17	1
1337.1	475	17	1
1745.4	476	17	1
1590.2	477	17	1
1109.6	478	17	1
1308.2	479	17	1
1218.4	480	17	1
652.5	481	17	1
343	482	17	1
453.4	483	17	1
675	484	17	1
770.2	485	17	1
779.5	486	17	1
833.9	487	17	1
661.1	488	17	1
1273.4	489	17	1
1549.7	490	17	1
1033.9	491	17	1
1363.6	492	17	1
780.2	493	17	1
1251.8	494	17	1
1441.3	495	17	1
1680.1	496	17	1
1328.1	497	17	1
903.6	498	17	1
1486.7	499	17	1
1104.6	500	17	1
416	501	17	1
424.9	502	17	1
707.2	503	17	1
751.7	504	17	1
569.2	505	17	1
625.3	506	17	1
694.6	507	17	1
1084.7	508	17	1
1043.2	509	17	1
1253.2	510	17	1
915.2	511	17	1
1012	512	17	1
1106.9	513	17	1
2101.7	514	17	1
1545.8	515	17	1
1740.5	516	17	1
1763	517	17	1
1217	518	17	1
1263.1	519	17	1
1832	520	17	1
rejected	521	17	1
716.1	522	17	1
896.9	523	17	1
867.4	524	17	1
695.6	525	17	1
1168.6	526	17	1
976.9	527	17	1
993.8	528	17	1
1077	529	17	1
1016	530	17	1
1004.4	531	17	1
1003.1	532	17	1
1119.2	533	17	1
1118.5	534	17	1
1408.4	535	17	1
1212.4	536	17	1
1354	537	17	1
1471.1	538	17	1
1855.2	539	17	1
871.4	540	17	1
492.6	541	17	1
334	542	17	1
486.9	543	17	1
410.6	544	17	1
762.6	545	17	1
928.1	546	17	1
909.5	547	17	1
660.1	548	17	1
1000.4	549	17	1
850.5	550	17	1
688.3	551	17	1
895.6	552	17	1
698.6	553	17	1
862.1	554	17	1
927.8	555	17	1
1232.3	556	17	1
1251.9	557	17	1
539	558	17	1
1007.7	559	17	1
1109.9	560	17	1
rejected	561	17	1
1303.3	562	17	1
774.5	563	17	1
976.2	564	17	1
950.7	565	17	1
1625.7	566	17	1
1326.2	567	17	1
1689	568	17	1
1100.9	569	17	1
1661.8	570	17	1
1532.8	571	17	1
1685.7	572	17	1
1111.5	573	17	1
1250.5	574	17	1
1451.9	575	17	1
1342.4	576	17	1
1523.2	577	17	1
1508.9	578	17	1
1736.8	579	17	1
1228.3	580	17	1
469	581	17	1
582.8	582	17	1
324.7	583	17	1
447.8	584	17	1
1164.6	585	17	1
576.8	586	17	1
578.2	587	17	1
1070.1	588	17	1
1270.4	589	17	1
859.4	590	17	1
1005.4	591	17	1
1078.7	592	17	1
822.6	593	17	1
950.7	594	17	1
1441.3	595	17	1
1586.9	596	17	1
1412.1	597	17	1
1114.2	598	17	1
1152.3	599	17	1
1135.8	600	17	1
8127.8	1	1	2
rejected	2	1	2
rejected	3	1	2
5861.9	4	1	2
5210.4	5	1	2
5334.8	6	1	2
7073.3	7	1	2
6618.5	8	1	2
2473.2	9	1	2
1435.6	10	1	2
1366.3	11	1	2
5729.2	12	1	2
3647.8	13	1	2
3754.9	14	1	2
2125.9	15	1	2
3853.8	16	1	2
5173.3	17	1	2
3022.8	18	1	2
5617.8	19	1	2
3709.8	20	1	2
4101.9	21	1	2
5727.2	22	1	2
9146.1	23	1	2
4128.1	24	1	2
2704.1	25	1	2
2316.6	26	1	2
2474.9	27	1	2
5948.8	28	1	2
6170.1	29	1	2
7033.5	30	1	2
6595	31	1	2
8336.1	32	1	2
5083.4	33	1	2
5088.4	34	1	2
4230.9	35	1	2
3673	36	1	2
6114	37	1	2
rejected	38	1	2
rejected	39	1	2
rejected	40	1	2
rejected	41	1	2
7229.2	42	1	2
5669.8	43	1	2
9621.1	44	1	2
rejected	45	1	2
rejected	46	1	2
rejected	47	1	2
rejected	48	1	2
rejected	49	1	2
5192.2	50	1	2
rejected	51	1	2
rejected	52	1	2
rejected	53	1	2
rejected	54	1	2
rejected	55	1	2
6148.5	56	1	2
rejected	57	1	2
6520.3	58	1	2
rejected	59	1	2
6018.8	60	1	2
6515.7	61	1	2
3249.1	62	1	2
4607.4	63	1	2
2591.9	64	1	2
3368.8	65	1	2
4237.9	66	1	2
4802.1	67	1	2
5828.7	68	1	2
6621.2	69	1	2
5339.1	70	1	2
rejected	71	1	2
rejected	72	1	2
rejected	73	1	2
rejected	74	1	2
rejected	75	1	2
rejected	76	1	2
rejected	77	1	2
6937.3	78	1	2
rejected	79	1	2
rejected	80	1	2
6864	81	1	2
rejected	82	1	2
rejected	83	1	2
rejected	84	1	2
5289.7	85	1	2
4237.2	86	1	2
4757	87	1	2
4005	88	1	2
3385.7	89	1	2
3935.7	90	1	2
2499.4	91	1	2
2572	92	1	2
5746.5	93	1	2
3226.8	94	1	2
2716	95	1	2
4311.2	96	1	2
1922.9	97	1	2
6242.7	98	1	2
5537.2	99	1	2
6202.9	100	1	2
3508.1	101	1	2
6501.1	102	1	2
rejected	103	1	2
rejected	104	1	2
4184.1	105	1	2
7275.6	106	1	2
rejected	107	1	2
5620.4	108	1	2
7686.6	109	1	2
rejected	110	1	2
6404.6	111	1	2
rejected	112	1	2
4593.1	113	1	2
4707.9	114	1	2
5376.6	115	1	2
5201.5	116	1	2
10053.7	117	1	2
5938.2	118	1	2
4939.4	119	1	2
6287.1	120	1	2
5655.2	1	3	2
4502.2	2	3	2
5703.3	3	3	2
6867	4	3	2
6670.9	5	3	2
6451.3	6	3	2
4565.3	7	3	2
6989.4	8	3	2
rejected	9	3	2
rejected	10	3	2
5145.4	11	3	2
rejected	12	3	2
7102.8	13	3	2
rejected	14	3	2
rejected	15	3	2
rejected	16	3	2
rejected	17	3	2
3581.8	18	3	2
rejected	19	3	2
rejected	20	3	2
rejected	21	3	2
rejected	22	3	2
rejected	23	3	2
rejected	24	3	2
rejected	25	3	2
rejected	26	3	2
rejected	27	3	2
rejected	28	3	2
2276.8	29	3	2
5037.9	30	3	2
rejected	31	3	2
rejected	32	3	2
5941.5	33	3	2
3409.9	34	3	2
rejected	35	3	2
4105.8	36	3	2
7432.9	37	3	2
rejected	38	3	2
5195.2	39	3	2
4339.4	40	3	2
3492.9	41	3	2
rejected	42	3	2
1527.5	43	3	2
2652.7	44	3	2
2001.5	45	3	2
4131.7	46	3	2
1855.9	47	3	2
4756	48	3	2
1400.5	49	3	2
2994.3	50	3	2
1145	51	3	2
5152.7	52	3	2
1127.1	53	3	2
1045.9	54	3	2
2204.2	55	3	2
1010.4	56	3	2
876	57	3	2
1050.2	58	3	2
1339.1	59	3	2
675	60	3	2
1510.9	61	3	2
rejected	62	3	2
3861.4	63	3	2
2276.2	64	3	2
1296.3	65	3	2
240.1	66	3	2
746	67	3	2
3829.2	68	3	2
3033.8	69	3	2
759.9	70	3	2
714.5	71	3	2
547.3	72	3	2
2666.6	73	3	2
707.5	74	3	2
4193.4	75	3	2
1089.3	76	3	2
875	77	3	2
838.6	78	3	2
1216	79	3	2
4019.3	80	3	2
4651.5	81	3	2
2399.9	82	3	2
1161.3	83	3	2
3243.1	84	3	2
973.2	85	3	2
938.4	86	3	2
2397.6	87	3	2
585.8	88	3	2
1665.8	89	3	2
698.6	90	3	2
2172	91	3	2
601.1	92	3	2
2423.1	93	3	2
2754.8	94	3	2
5817.8	95	3	2
903.2	96	3	2
3703.2	97	3	2
723.5	98	3	2
865.1	99	3	2
1942.5	100	3	2
993.1	101	3	2
551.3	102	3	2
1121.2	103	3	2
680.7	104	3	2
4278	105	3	2
862.8	106	3	2
956	107	3	2
2219.5	108	3	2
879.7	109	3	2
727.1	110	3	2
700.9	111	3	2
438.8	112	3	2
315.8	113	3	2
463.7	114	3	2
841.9	115	3	2
1615.1	116	3	2
3798.4	117	3	2
1638.3	118	3	2
2316.3	119	3	2
611.7	120	3	2
1392.8	1	4	2
1760.7	2	4	2
3029.8	3	4	2
4539.1	4	4	2
3570.8	5	4	2
4605.1	6	4	2
4488.6	7	4	2
4898.3	8	4	2
4535.1	9	4	2
5488.4	10	4	2
5897.1	11	4	2
5291.7	12	4	2
5445.6	13	4	2
3153.2	14	4	2
3603	15	4	2
4015	16	4	2
5524.6	17	4	2
1273.4	18	4	2
612.7	19	4	2
3711.5	20	4	2
4797.1	21	4	2
5797.2	22	4	2
2630.4	23	4	2
1932.8	24	4	2
5939.8	25	4	2
3919.8	26	4	2
4669.8	27	4	2
1909.3	28	4	2
1427	29	4	2
2787.3	30	4	2
638.9	31	4	2
2704.1	32	4	2
1970	33	4	2
1417.4	34	4	2
441.5	35	4	2
626.6	36	4	2
1132.4	37	4	2
1290.7	38	4	2
933.4	39	4	2
3014.9	40	4	2
1746.4	41	4	2
459.4	42	4	2
689.3	43	4	2
662.1	44	4	2
1464.1	45	4	2
477.3	46	4	2
824.6	47	4	2
261	48	4	2
380.1	49	4	2
450.5	50	4	2
1617.4	51	4	2
1504.3	52	4	2
448.1	53	4	2
776.5	54	4	2
96.8	55	4	2
170.5	56	4	2
619.3	57	4	2
791.4	58	4	2
791.4	59	4	2
1555.7	60	4	2
1443.6	61	4	2
5781	62	4	2
2165.1	63	4	2
1963.4	64	4	2
1617.7	65	4	2
329.4	66	4	2
1534.5	67	4	2
3382.4	68	4	2
2555.5	69	4	2
4515.5	70	4	2
4891	71	4	2
5170.6	72	4	2
2730.6	73	4	2
3217.5	74	4	2
4903.6	75	4	2
5111.3	76	4	2
2618.1	77	4	2
4865.1	78	4	2
5076.7	79	4	2
6160.1	80	4	2
3148.9	81	4	2
1002.1	82	4	2
rejected	83	4	2
6924.7	84	4	2
2346.5	85	4	2
1228	86	4	2
893.6	87	4	2
2072.2	88	4	2
568.2	89	4	2
265	90	4	2
967.9	91	4	2
625.6	92	4	2
3357.2	93	4	2
3528.7	94	4	2
3028.5	95	4	2
1282.4	96	4	2
1778.6	97	4	2
3289.5	98	4	2
4653.8	99	4	2
2614.8	100	4	2
2072.5	101	4	2
1604.8	102	4	2
4216.7	103	4	2
3103.8	104	4	2
2322.3	105	4	2
2553.5	106	4	2
746.3	107	4	2
3925.7	108	4	2
1245.2	109	4	2
4179.8	110	4	2
913.2	111	4	2
2800.3	112	4	2
2613.5	113	4	2
rejected	114	4	2
6601.6	115	4	2
1734.5	116	4	2
1346.1	117	4	2
291.2	118	4	2
rejected	119	4	2
553.6	120	4	2
372.2	1	6	2
74	2	6	2
90.2	3	6	2
136.3	4	6	2
1217	5	6	2
60	6	6	2
99.8	7	6	2
231.2	8	6	2
233.2	9	6	2
86.6	10	6	2
196	11	6	2
178.1	12	6	2
1415.1	13	6	2
127	14	6	2
208.7	15	6	2
403.4	16	6	2
321.1	17	6	2
1223.7	18	6	2
730.7	19	6	2
469.4	20	6	2
507.8	21	6	2
198	22	6	2
130.7	23	6	2
264	24	6	2
2770.7	25	6	2
4146.3	26	6	2
1789.9	27	6	2
1250.9	28	6	2
1000.8	29	6	2
910.9	30	6	2
724.1	31	6	2
1518.5	32	6	2
3262.7	33	6	2
332.7	34	6	2
2055.2	35	6	2
636.6	36	6	2
937.1	37	6	2
534	38	6	2
0	39	6	2
147.9	40	6	2
447.8	41	6	2
365.9	42	6	2
240.8	43	6	2
107.5	44	6	2
2114	45	6	2
687	46	6	2
602.4	47	6	2
0	48	6	2
408.7	49	6	2
443.5	50	6	2
471.4	51	6	2
51.1	52	6	2
349.6	53	6	2
0	54	6	2
81.3	55	6	2
437.9	56	6	2
391.4	57	6	2
165.8	58	6	2
50.8	59	6	2
289.3	60	6	2
991.5	61	6	2
472.7	62	6	2
0	63	6	2
292.9	64	6	2
141.3	65	6	2
189.1	66	6	2
259.1	67	6	2
0	68	6	2
706.9	69	6	2
0	70	6	2
265.7	71	6	2
573.5	72	6	2
1052.8	73	6	2
878.4	74	6	2
796.1	75	6	2
429.6	76	6	2
1420.7	77	6	2
146.6	78	6	2
107.1	79	6	2
431.5	80	6	2
175.1	81	6	2
0	82	6	2
98.5	83	6	2
442.2	84	6	2
151.9	85	6	2
232.2	86	6	2
340.7	87	6	2
286.9	88	6	2
513.8	89	6	2
0	90	6	2
206.7	91	6	2
92.9	92	6	2
1042.9	93	6	2
963.3	94	6	2
219.9	95	6	2
523.1	96	6	2
3723.4	97	6	2
4458.8	98	6	2
867.7	99	6	2
7357.2	100	6	2
5661.6	101	6	2
rejected	102	6	2
5771.7	103	6	2
5969	104	6	2
6040	105	6	2
5147.7	106	6	2
1481.1	107	6	2
5140.1	108	6	2
4911.9	109	6	2
4376.5	110	6	2
1071.8	111	6	2
1354.3	112	6	2
3861.4	113	6	2
1313.9	114	6	2
5250.2	115	6	2
4167.9	116	6	2
5992.6	117	6	2
5491.1	118	6	2
6837.1	119	6	2
3852.1	120	6	2
4474.7	1	7	2
1408.1	2	7	2
2396.6	3	7	2
4440.2	4	7	2
1509.3	5	7	2
1467.5	6	7	2
1743.8	7	7	2
4487.6	8	7	2
4844.6	9	7	2
2900.1	10	7	2
4785.5	11	7	2
5135.8	12	7	2
1117.5	13	7	2
1931.9	14	7	2
938.1	15	7	2
1314.2	16	7	2
4595.5	17	7	2
785.5	18	7	2
2048	19	7	2
5033	20	7	2
2915.7	21	7	2
4261.8	22	7	2
2135.2	23	7	2
748.3	24	7	2
639.5	25	7	2
603.4	26	7	2
774.2	27	7	2
1099.6	28	7	2
568.6	29	7	2
1280.7	30	7	2
452.1	31	7	2
2869.3	32	7	2
3633.8	33	7	2
2167	34	7	2
5594.2	35	7	2
2591	36	7	2
3407.3	37	7	2
1594.5	38	7	2
1816.8	39	7	2
1643.9	40	7	2
1614.4	41	7	2
1923.9	42	7	2
1687.1	43	7	2
727.4	44	7	2
1798.8	45	7	2
1063.8	46	7	2
2233.4	47	7	2
1278.7	48	7	2
1097.6	49	7	2
624.6	50	7	2
1877.5	51	7	2
2755.1	52	7	2
1232.3	53	7	2
462.7	54	7	2
1377.9	55	7	2
2792	56	7	2
1380.2	57	7	2
924.8	58	7	2
1373.3	59	7	2
818.3	60	7	2
1107.9	61	7	2
2636.7	62	7	2
1295	63	7	2
946.7	64	7	2
8327.8	65	7	2
1795.9	66	7	2
1394.2	67	7	2
1967.3	68	7	2
5912.3	69	7	2
rejected	70	7	2
1489.4	71	7	2
rejected	72	7	2
4465.4	73	7	2
2526.3	74	7	2
2796.6	75	7	2
6073.5	76	7	2
3466.3	77	7	2
2050.9	78	7	2
3713.1	79	7	2
[truncated: 19,361 more rows]

## Sheet: means
Normalized (average) MEP amplitude	pulse number	ITI	Subject
1	1	1	1
0.995	2	1	1
0.967	3	1	1
1.086	4	1	1
1	1	1	2
0.966	2	1	2
0.926	3	1	2
1.037	4	1	2
1	1	1	3
1.036	2	1	3
1.17	3	1	3
0.899	4	1	3
1	1	1	4
1.098	2	1	4
1.006	3	1	4
1.087	4	1	4
1	1	1	5
0.827	2	1	5
0.996	3	1	5
0.991	4	1	5
1	1	1	6
0.793	2	1	6
1.119	3	1	6
1.039	4	1	6
1	1	1	8
1.124	2	1	8
1.022	3	1	8
0.847	4	1	8
1	1	1	9
1.419	2	1	9
1.343	3	1	9
1.437	4	1	9
1	1	1	10
0.733	2	1	10
0.742	3	1	10
0.412	4	1	10
1	1	1	11
0.834	2	1	11
0.955	3	1	11
0.913	4	1	11
1	1	1	12
0.828	2	1	12
0.793	3	1	12
1.092	4	1	12
1	1	1	13
0.897	2	1	13
0.767	3	1	13
0.697	4	1	13
1	1	1	14
1.077	2	1	14
1.079	3	1	14
1.109	4	1	14
1	1	1	15
1.044	2	1	15
1.119	3	1	15
0.998	4	1	15
1	1	3	1
0.946	2	3	1
0.986	3	3	1
1.157	4	3	1
1	1	3	2
0.682	2	3	2
0.812	3	3	2
0.86	4	3	2
1	1	3	3
1.037	2	3	3
1.035	3	3	3
0.875	4	3	3
1	1	3	4
0.835	2	3	4
0.632	3	3	4
0.684	4	3	4
1	1	3	5
0.542	2	3	5
0.672	3	3	5
0.531	4	3	5
1	1	3	6
0.62	2	3	6
0.645	3	3	6
0.612	4	3	6
1	1	3	7
1.125	2	3	7
0.92	3	3	7
0.992	4	3	7
1	1	3	8
0.426	2	3	8
0.482	3	3	8
0.432	4	3	8
1	1	3	9
0.621	2	3	9
0.554	3	3	9
0.708	4	3	9
1	1	3	10
0.184	2	3	10
0.14	3	3	10
0.226	4	3	10
1	1	3	11
0.779	2	3	11
0.731	3	3	11
0.676	4	3	11
1	1	3	12
0.647	2	3	12
0.539	3	3	12
0.575	4	3	12
1	1	3	13
0.619	2	3	13
0.638	3	3	13
1.033	4	3	13
1	1	3	14
0.756	2	3	14
0.889	3	3	14
1.003	4	3	14
1	1	3	15
0.322	2	3	15
0.274	3	3	15
0.286	4	3	15
1	1	4	1
0.829	2	4	1
0.792	3	4	1
0.867	4	4	1
1	1	4	2
1.019	2	4	2
1.063	3	4	2
1.167	4	4	2
1	1	4	3
0.484	2	4	3
0.687	3	4	3
0.69	4	4	3
1	1	4	4
0.469	2	4	4
0.494	3	4	4
0.617	4	4	4
1	1	4	5
0.744	2	4	5
0.72	3	4	5
0.85	4	4	5
1	1	4	6
0.726	2	4	6
1.116	3	4	6
0.832	4	4	6
1	1	4	7
1.285	2	4	7
1.172	3	4	7
1.265	4	4	7
1	1	4	8
0.297	2	4	8
0.494	3	4	8
0.356	4	4	8
1	1	4	9
1.012	2	4	9
1.05	3	4	9
1.046	4	4	9
1	1	4	10
0.901	2	4	10
0.532	3	4	10
0.697	4	4	10
1	1	4	11
0.751	2	4	11
0.734	3	4	11
0.706	4	4	11
1	1	4	12
0.749	2	4	12
0.71	3	4	12
0.732	4	4	12
1	1	4	13
0.625	2	4	13
0.519	3	4	13
0.54	4	4	13
1	1	4	14
0.754	2	4	14
0.717	3	4	14
0.806	4	4	14
1	1	4	15
0.506	2	4	15
0.62	3	4	15
0.799	4	4	15
1	1	6	1
0.439	2	6	1
0.519	3	6	1
0.659	4	6	1
1	1	6	2
0.655	2	6	2
0.595	3	6	2
0.71	4	6	2
1	1	6	3
1.09	2	6	3
0.883	3	6	3
0.795	4	6	3
1	1	6	4
0.736	2	6	4
0.798	3	6	4
0.943	4	6	4
1	1	6	5
0.676	2	6	5
0.636	3	6	5
0.75	4	6	5
1	1	6	6
0.517	2	6	6
0.51	3	6	6
0.49	4	6	6
1	1	6	7
1.378	2	6	7
1.093	3	6	7
0.973	4	6	7
1	1	6	8
0.256	2	6	8
0.376	3	6	8
0.368	4	6	8
1	1	6	9
1.211	2	6	9
1.349	3	6	9
1.125	4	6	9
1	1	6	10
0.254	2	6	10
0.178	3	6	10
0.158	4	6	10
1	1	6	11
0.677	2	6	11
0.69	3	6	11
0.764	4	6	11
1	1	6	12
0.334	2	6	12
0.501	3	6	12
0.437	4	6	12
1	1	6	13
0.779	2	6	13
0.734	3	6	13
1.008	4	6	13
1	1	6	14
0.712	2	6	14
0.671	3	6	14
0.784	4	6	14
1	1	6	15
0.282	2	6	15
0.322	3	6	15
0.473	4	6	15
1	1	7	1
0.533	2	7	1
0.639	3	7	1
0.765	4	7	1
1	1	7	2
0.742	2	7	2
0.791	3	7	2
0.846	4	7	2
1	1	7	3
0.821	2	7	3
0.553	3	7	3
0.817	4	7	3
1	1	7	4
0.576	2	7	4
0.66	3	7	4
0.659	4	7	4
1	1	7	5
0.51	2	7	5
0.538	3	7	5
0.496	4	7	5
1	1	7	6
0.868	2	7	6
0.77	3	7	6
0.956	4	7	6
1	1	7	7
0.416	2	7	7
0.607	3	7	7
0.506	4	7	7
1	1	7	8
0.335	2	7	8
0.438	3	7	8
0.509	4	7	8
1	1	7	9
0.54	2	7	9
0.696	3	7	9
0.59	4	7	9
1	1	7	10
0.173	2	7	10
0.187	3	7	10
0.21	4	7	10
1	1	7	11
0.64	2	7	11
0.737	3	7	11
0.747	4	7	11
1	1	7	12
0.354	2	7	12
0.443	3	7	12
0.525	4	7	12
1	1	7	13
0.62	2	7	13
0.551	3	7	13
0.548	4	7	13
1	1	7	14
0.468	2	7	14
0.525	3	7	14
0.587	4	7	14
1	1	7	15
0.152	2	7	15
0.218	3	7	15
0.271	4	7	15
1	1	12	1
0.524	2	12	1
0.587	3	12	1
0.61	4	12	1
1	1	12	2
0.907	2	12	2
0.957	3	12	2
0.966	4	12	2
1	1	12	4
0.411	2	12	4
0.415	3	12	4
0.437	4	12	4
1	1	12	5
0.54	2	12	5
0.553	3	12	5
0.477	4	12	5
1	1	12	6
0.543	2	12	6
0.78	3	12	6
0.958	4	12	6
1	1	12	7
0.981	2	12	7
1.12	3	12	7
1.118	4	12	7
1	1	12	8
0.153	2	12	8
0.338	3	12	8
0.225	4	12	8
1	1	12	9
1.212	2	12	9
1.163	3	12	9
1.265	4	12	9
1	1	12	10
0.021	2	12	10
0.168	3	12	10
0.172	4	12	10
1	1	12	11
0.581	2	12	11
0.574	3	12	11
0.597	4	12	11
1	1	12	12
0.219	2	12	12
0.423	3	12	12
0.458	4	12	12
1	1	12	13
0.557	2	12	13
0.541	3	12	13
0.673	4	12	13
1	1	12	14
0.729	2	12	14
0.629	3	12	14
0.692	4	12	14
1	1	12	15
0.049	2	12	15
0.115	3	12	15
0.173	4	12	15
1	1	17	1
0.325	2	17	1
0.346	3	17	1
0.457	4	17	1
1	1	17	2
0.8	2	17	2
0.791	3	17	2
0.957	4	17	2
1	1	17	3
1.045	2	17	3
0.873	3	17	3
0.91	4	17	3
1	1	17	4
0.194	2	17	4
0.208	3	17	4
0.252	4	17	4
1	1	17	5
0.654	2	17	5
0.797	3	17	5
1.017	4	17	5
1	1	17	6
0.678	2	17	6
0.917	3	17	6
0.733	4	17	6
1	1	17	7
0.589	2	17	7
1.118	3	17	7
1.258	4	17	7
1	1	17	8
0.243	2	17	8
0.326	3	17	8
0.371	4	17	8
1	1	17	9
0.887	2	17	9
1.138	3	17	9
1.048	4	17	9
1	1	17	10
0.054	2	17	10
0.044	3	17	10
0.036	4	17	10
1	1	17	11
0.517	2	17	11
0.609	3	17	11
0.626	4	17	11
1	1	17	12
0.29	2	17	12
0.416	3	17	12
0.396	4	17	12
1	1	17	13
0.387	2	17	13
0.372	3	17	13
0.416	4	17	13
1	1	17	14
0.563	2	17	14
0.577	3	17	14
0.63	4	17	14
1	1	17	15
0.551	2	17	15
0.522	3	17	15
0.54	4	17	15
1	1	17	1
0.791	2	17	1
0.883	3	17	1
1.18	4	17	1
1.235	5	17	1
1.15	6	17	1
1.148	7	17	1
1.512	8	17	1
1.373	9	17	1
1.52	10	17	1
1.55	11	17	1
1.518	12	17	1
1.636	13	17	1
1.665	14	17	1
1.714	15	17	1
1.787	16	17	1
1.813	17	17	1
1.73	18	17	1
1.8	19	17	1
1.792	20	17	1
1	1	17	2
0.79	2	17	2
0.613	3	17	2
0.9	4	17	2
0.803	5	17	2
0.829	6	17	2
0.988	7	17	2
0.665	8	17	2
0.922	9	17	2
0.946	10	17	2
0.819	11	17	2
0.926	12	17	2
0.811	13	17	2
0.882	14	17	2
0.827	15	17	2
0.785	16	17	2
0.944	17	17	2
0.845	18	17	2
1.005	19	17	2
0.798	20	17	2
1	1	17	3
0.69	2	17	3
1.077	3	17	3
0.981	4	17	3
1.01	5	17	3
1.039	6	17	3
1.009	7	17	3
0.892	8	17	3
0.996	9	17	3
1.025	10	17	3
1.237	11	17	3
0.961	12	17	3
1.08	13	17	3
1.208	14	17	3
1.022	15	17	3
1.071	16	17	3
1.057	17	17	3
1.069	18	17	3
1.113	19	17	3
1.155	20	17	3
1	1	17	4
0.437	2	17	4
0.483	3	17	4
0.407	4	17	4
0.515	5	17	4
0.459	6	17	4
0.528	7	17	4
0.541	8	17	4
0.56	9	17	4
0.565	10	17	4
0.607	11	17	4
0.604	12	17	4
0.609	13	17	4
0.64	14	17	4
0.789	15	17	4
0.672	16	17	4
0.798	17	17	4
0.838	18	17	4
0.798	19	17	4
0.793	20	17	4
1	1	17	5
0.505	2	17	5
0.616	3	17	5
0.666	4	17	5
0.674	5	17	5
0.736	6	17	5
0.658	7	17	5
0.561	8	17	5
0.581	9	17	5
0.548	10	17	5
0.521	11	17	5
0.578	12	17	5
0.616	13	17	5
0.473	14	17	5
0.503	15	17	5
0.583	16	17	5
0.662	17	17	5
0.783	18	17	5
0.802	19	17	5
0.645	20	17	5
1	1	17	6
0.453	2	17	6
0.478	3	17	6
0.527	4	17	6
0.656	5	17	6
0.428	6	17	6
0.503	7	17	6
0.552	8	17	6
0.556	9	17	6
0.89	10	17	6
0.691	11	17	6
0.436	12	17	6
0.752	13	17	6
0.765	14	17	6
0.493	15	17	6
0.569	16	17	6
0.5	17	17	6
0.576	18	17	6
0.77	19	17	6
0.499	20	17	6
1	1	17	7
0.87	2	17	7
0.874	3	17	7
0.944	4	17	7
1.056	5	17	7
0.97	6	17	7
0.962	7	17	7
0.785	8	17	7
0.89	9	17	7
0.745	10	17	7
0.802	11	17	7
0.849	12	17	7
0.914	13	17	7
0.988	14	17	7
0.724	15	17	7
1.211	16	17	7
1.089	17	17	7
0.99	18	17	7
1.155	19	17	7
1.02	20	17	7
1	1	17	8
0.285	2	17	8
0.343	3	17	8
0.436	4	17	8
0.446	5	17	8
0.473	6	17	8
0.398	7	17	8
0.41	8	17	8
0.381	9	17	8
0.371	10	17	8
0.41	11	17	8
0.509	12	17	8
0.375	13	17	8
0.35	14	17	8
0.414	15	17	8
0.515	16	17	8
0.287	17	17	8
0.374	18	17	8
0.305	19	17	8
0.356	20	17	8
1	1	17	9
0.597	2	17	9
0.745	3	17	9
1.023	4	17	9
0.636	5	17	9
0.903	6	17	9
0.871	7	17	9
0.642	8	17	9
0.998	9	17	9
0.694	10	17	9
0.895	11	17	9
0.995	12	17	9
0.805	13	17	9
0.742	14	17	9
0.641	15	17	9
0.768	16	17	9
0.554	17	17	9
0.828	18	17	9
0.907	19	17	9
0.754	20	17	9
1	1	17	10
0.083	2	17	10
0.105	3	17	10
0.07	4	17	10
0.129	5	17	10
0.169	6	17	10
0.124	7	17	10
0.035	8	17	10
0.143	9	17	10
0.188	10	17	10
0.161	11	17	10
0.137	12	17	10
0.131	13	17	10
0.15	14	17	10
0.067	15	17	10
0.11	16	17	10
0.108	17	17	10
0.09	18	17	10
0.125	19	17	10
0.211	20	17	10
1	1	17	11
0.29	2	17	11
0.502	3	17	11
0.608	4	17	11
0.557	5	17	11
0.48	6	17	11
0.381	7	17	11
0.421	8	17	11
0.426	9	17	11
0.473	10	17	11
0.42	11	17	11
0.389	12	17	11
0.457	13	17	11
0.399	14	17	11
0.44	15	17	11
0.36	16	17	11
0.409	17	17	11
0.381	18	17	11
0.391	19	17	11
0.362	20	17	11
1	1	17	12
0.433	2	17	12
0.498	3	17	12
0.554	4	17	12
0.479	5	17	12
0.473	6	17	12
0.488	7	17	12
0.52	8	17	12
0.454	9	17	12
0.455	10	17	12
0.507	11	17	12
0.476	12	17	12
0.477	13	17	12
0.433	14	17	12
0.434	15	17	12
0.435	16	17	12
0.52	17	17	12
0.441	18	17	12
0.481	19	17	12
0.424	20	17	12
1	1	17	13
0.405	2	17	13
0.404	3	17	13
0.322	4	17	13
0.49	5	17	13
0.468	6	17	13
0.456	7	17	13
0.601	8	17	13
0.611	9	17	13
0.521	10	17	13
0.523	11	17	13
0.379	12	17	13
0.627	13	17	13
0.591	14	17	13
0.667	15	17	13
0.819	16	17	13
0.588	17	17	13
0.491	18	17	13
0.633	19	17	13
0.637	20	17	13
1	1	17	14
0.553	2	17	14
0.639	3	17	14
0.655	4	17	14
0.703	5	17	14
0.669	6	17	14
0.702	7	17	14
0.717	8	17	14
0.64	9	17	14
0.645	10	17	14
0.613	11	17	14
0.686	12	17	14
0.777	13	17	14
0.637	14	17	14
0.645	15	17	14
0.67	16	17	14
0.697	17	17	14
0.663	18	17	14
0.73	19	17	14
0.634	20	17	14
1	1	17	15
0.344	2	17	15
0.445	3	17	15
0.469	4	17	15
0.485	5	17	15
0.595	6	17	15
0.519	7	17	15
0.558	8	17	15
0.656	9	17	15
0.729	10	17	15
0.785	11	17	15
0.73	12	17	15
0.775	13	17	15
0.753	14	17	15
0.868	15	17	15
0.8	16	17	15
0.887	17	17	15
0.753	18	17	15
0.808	19	17	15
0.676	20	17	15
1	1	N/A	1
1.27924	2	N/A	1
0.951263	3	N/A	1
0.53693	4	N/A	1
1.62026	5	N/A	1
0.731329	6	N/A	1
0.628501	7	N/A	1
0.797364	8	N/A	1
0.825645	9	N/A	1
0.870675	10	N/A	1
0.93218	11	N/A	1
1.19042	12	N/A	1
1.27828	13	N/A	1
0.900329	14	N/A	1
0.670785	15	N/A	1
0.763729	16	N/A	1
1.45675	17	N/A	1
0.897584	18	N/A	1
0.625755	19	N/A	1
1.41722	20	N/A	1
1.20222	21	N/A	1
0.633855	22	N/A	1
0.879325	23	N/A	1
0.943987	24	N/A	1
1.56384	25	N/A	1
1.45675	26	N/A	1
1.3807	27	N/A	1
1.65541	28	N/A	1
1.2673	29	N/A	1
1.38523	30	N/A	1
2.27142	31	N/A	1
2.04201	32	N/A	1
1.43534	33	N/A	1
1.51277	34	N/A	1
2.26963	35	N/A	1
1.87205	36	N/A	1
1.62068	37	N/A	1
2.34802	38	N/A	1
0.971307	39	N/A	1
1.52416	40	N/A	1
1.52828	41	N/A	1
0.786518	42	N/A	1
0.96458	43	N/A	1
1.17532	44	N/A	1
0.903487	45	N/A	1
0.924904	46	N/A	1
2.01139	47	N/A	1
1.97364	48	N/A	1
1.45538	49	N/A	1
1.63523	50	N/A	1
3.8358	51	N/A	1
2.97364	52	N/A	1
2.02416	53	N/A	1
3.41584	54	N/A	1
2.78199	55	N/A	1
2.28611	56	N/A	1
1.83347	57	N/A	1
1.94454	58	N/A	1
1.486	59	N/A	1
1.25783	60	N/A	1
1.00275	61	N/A	1
0.864772	62	N/A	1
1.58429	63	N/A	1
1.19495	64	N/A	1
0.785146	65	N/A	1
1.45401	66	N/A	1
1.76922	67	N/A	1
1.70909	68	N/A	1
1.54874	69	N/A	1
2.86903	70	N/A	1
2.55876	71	N/A	1
1.85118	72	N/A	1
1.68218	73	N/A	1
1.53968	74	N/A	1
2.53432	75	N/A	1
3.40678	76	N/A	1
2.20909	77	N/A	1
1.67312	78	N/A	1
2.43589	79	N/A	1
2.81068	80	N/A	1
2.53281	81	N/A	1
3.22103	82	N/A	1
1.83841	83	N/A	1
2.14209	84	N/A	1
2.23915	85	N/A	1
2.10805	86	N/A	1
1.56068	87	N/A	1
2.24643	88	N/A	1
1.08333	89	N/A	1
0.678062	90	N/A	1
0.570154	91	N/A	1
3.44412	92	N/A	1
2.49643	93	N/A	1
4.06164	94	N/A	1
2.2883	95	N/A	1
2.82111	96	N/A	1
3.9131	97	N/A	1
3.34116	98	N/A	1
2.80478	99	N/A	1
2.64717	100	N/A	1
3.0648	101	N/A	1
2.39951	102	N/A	1
1.92669	103	N/A	1
2.94454	104	N/A	1
3.44097	105	N/A	1
3.24012	106	N/A	1
2.2592	107	N/A	1
2.83704	108	N/A	1
2.06205	109	N/A	1
2.08745	110	N/A	1
1.13166	111	N/A	1
1.24725	112	N/A	1
2.44591	113	N/A	1
2.20772	114	N/A	1
2.0265	115	N/A	1
3.08072	116	N/A	1
3.36258	117	N/A	1
2.13207	118	N/A	1
3.10805	119	N/A	1
2.79517	120	N/A	1
1	1	N/A	2
0	2	N/A	2
0	3	N/A	2
0.721216	4	N/A	2
0.641059	5	N/A	2
0.656365	6	N/A	2
0.87026	7	N/A	2
0.814304	8	N/A	2
0.304289	9	N/A	2
0.176628	10	N/A	2
0.168102	11	N/A	2
0.704889	12	N/A	2
0.448805	13	N/A	2
0.461982	14	N/A	2
0.261559	15	N/A	2
0.47415	16	N/A	2
0.636495	17	N/A	2
0.371909	18	N/A	2
0.691183	19	N/A	2
0.456433	20	N/A	2
0.504675	21	N/A	2
0.704643	22	N/A	2
1.12529	23	N/A	2
0.507899	24	N/A	2
0.332698	25	N/A	2
0.285022	26	N/A	2
0.304498	27	N/A	2
0.731908	28	N/A	2
0.759135	29	N/A	2
0.865363	30	N/A	2
0.811413	31	N/A	2
1.02563	32	N/A	2
0.625434	33	N/A	2
0.626049	34	N/A	2
0.520547	35	N/A	2
0.451906	36	N/A	2
0.752233	37	N/A	2
0	38	N/A	2
0	39	N/A	2
0	40	N/A	2
0	41	N/A	2
0.889441	42	N/A	2
0.697581	43	N/A	2
1.18373	44	N/A	2
0	45	N/A	2
0	46	N/A	2
0	47	N/A	2
0	48	N/A	2
0	49	N/A	2
0.63882	50	N/A	2
0	51	N/A	2
0	52	N/A	2
0	53	N/A	2
0	54	N/A	2
0	55	N/A	2
0.756478	56	N/A	2
0	57	N/A	2
0.802222	58	N/A	2
0	59	N/A	2
0.74052	60	N/A	2
0.801656	61	N/A	2
0.399751	62	N/A	2
0.566869	63	N/A	2
0.318893	64	N/A	2
0.414479	65	N/A	2
0.521408	66	N/A	2
0.590824	67	N/A	2
0.717131	68	N/A	2
0.814636	69	N/A	2
0.656894	70	N/A	2
0	71	N/A	2
0	72	N/A	2
0	73	N/A	2
0	74	N/A	2
0	75	N/A	2
0	76	N/A	2
0	77	N/A	2
0.853527	78	N/A	2
0	79	N/A	2
0	80	N/A	2
0.844509	81	N/A	2
0	82	N/A	2
0	83	N/A	2
0	84	N/A	2
0.650816	85	N/A	2
0.521322	86	N/A	2
0.585275	87	N/A	2
0.492753	88	N/A	2
0.416558	89	N/A	2
0.484227	90	N/A	2
0.307512	91	N/A	2
0.316445	92	N/A	2
0.707018	93	N/A	2
0.397008	94	N/A	2
0.334162	95	N/A	2
0.530426	96	N/A	2
0.236583	97	N/A	2
0.768068	98	N/A	2
0.681267	99	N/A	2
0.763171	100	N/A	2
0.431617	101	N/A	2
0.79986	102	N/A	2
0	103	N/A	2
0	104	N/A	2
0.514789	105	N/A	2
0.89515	106	N/A	2
0	107	N/A	2
0.691503	108	N/A	2
0.945717	109	N/A	2
0	110	N/A	2
0.787987	111	N/A	2
0	112	N/A	2
0.56511	113	N/A	2
0.579234	114	N/A	2
0.661507	115	N/A	2
0.639964	116	N/A	2
1.23695	117	N/A	2
0.730604	118	N/A	2
0.607717	119	N/A	2
0.77353	120	N/A	2
1	1	N/A	3
2.16888	2	N/A	3
1.89626	3	N/A	3
2.34499	4	N/A	3
1.5766	5	N/A	3
2.7491	6	N/A	3
2.93727	7	N/A	3
2.98552	8	N/A	3
2.32931	9	N/A	3
1.76478	10	N/A	3
2.23643	11	N/A	3
1.42823	12	N/A	3
4.22919	13	N/A	3
3.269	14	N/A	3
4.37394	15	N/A	3
3.69361	16	N/A	3
2.16043	17	N/A	3
3.50543	18	N/A	3
2.9047	19	N/A	3
2.6731	20	N/A	3
2.58142	21	N/A	3
2.57298	22	N/A	3
2.39324	23	N/A	3
3.02533	24	N/A	3
2.92521	25	N/A	3
3.75754	26	N/A	3
5.08203	27	N/A	3
2.66466	28	N/A	3
2.30881	29	N/A	3
15.2533	30	N/A	3
5.33776	31	N/A	3
3.18938	32	N/A	3
13.9361	33	N/A	3
4.24487	34	N/A	3
8.5187	35	N/A	3
11.3317	36	N/A	3
4.10495	37	N/A	3
5.30157	38	N/A	3
8.07479	39	N/A	3
11.5235	40	N/A	3
9.01086	41	N/A	3
4.69723	42	N/A	3
3.35706	43	N/A	3
4.56574	44	N/A	3
4.62123	45	N/A	3
5.82992	46	N/A	3
5.34982	47	N/A	3
4.92521	48	N/A	3
19.8347	49	N/A	3
11.3438	50	N/A	3
7.95416	51	N/A	3
5.88179	52	N/A	3
3.65742	53	N/A	3
4.09771	54	N/A	3
4.61761	55	N/A	3
4.88179	56	N/A	3
5.46924	57	N/A	3
4.47407	58	N/A	3
5.4813	59	N/A	3
2.6731	60	N/A	3
2.5971	61	N/A	3
4.50905	62	N/A	3
4.27744	63	N/A	3
4.58987	64	N/A	3
3.19662	65	N/A	3
20.3945	66	N/A	3
9.8275	67	N/A	3
9.39083	68	N/A	3
7.11821	69	N/A	3
8.69481	70	N/A	3
4.43788	71	N/A	3
7.59469	72	N/A	3
6.62244	73	N/A	3
1.54041	74	N/A	3
6.06152	75	N/A	3
4.77805	76	N/A	3
3.98914	77	N/A	3
5.38601	78	N/A	3
22.8987	79	N/A	3
5.41737	80	N/A	3
5.25332	81	N/A	3
4.48492	82	N/A	3
6.79855	83	N/A	3
3.62967	84	N/A	3
5.24125	85	N/A	3
3.22919	86	N/A	3
3.13752	87	N/A	3
5.28106	88	N/A	3
12.7756	89	N/A	3
1.44029	90	N/A	3
3.62485	91	N/A	3
4.90109	92	N/A	3
6.29433	93	N/A	3
3.97346	94	N/A	3
25.9288	95	N/A	3
4.89385	96	N/A	3
5.73341	97	N/A	3
5.89023	98	N/A	3
3.84077	99	N/A	3
3.83715	100	N/A	3
1.51267	101	N/A	3
6.1544	102	N/A	3
4.74548	103	N/A	3
4.43788	104	N/A	3
0	105	N/A	3
1.91677	106	N/A	3
1.87214	107	N/A	3
2.42823	108	N/A	3
2.60917	109	N/A	3
13.3836	110	N/A	3
3.99759	111	N/A	3
4.59349	112	N/A	3
3.12063	113	N/A	3
3.34499	114	N/A	3
6.06634	115	N/A	3
3.6731	116	N/A	3
6.70567	117	N/A	3
4.0772	118	N/A	3
6.56574	119	N/A	3
4.63812	120	N/A	3
1	1	N/A	4
0.324063	2	N/A	4
0.450978	3	N/A	4
0.237171	4	N/A	4
0.24303	5	N/A	4
0.35498	6	N/A	4
0.332039	7	N/A	4
0.700995	8	N/A	4
0.30084	9	N/A	4
0.203925	10	N/A	4
0.148444	11	N/A	4
0.181196	12	N/A	4
0.402485	13	N/A	4
0.935413	14	N/A	4
0.325686	15	N/A	4
0.197854	16	N/A	4
0.18896	17	N/A	4
0.483024	18	N/A	4
0.247688	19	N/A	4
0.335074	20	N/A	4
0.371356	21	N/A	4
0.199972	22	N/A	4
0.15522	23	N/A	4
0.278888	24	N/A	4
0.438978	25	N/A	4
0.617633	26	N/A	4
0.637538	27	N/A	4
0.490083	28	N/A	4
0.644102	29	N/A	4
0.424508	30	N/A	4
0.860733	31	N/A	4
0.266676	32	N/A	4
0.500812	33	N/A	4
0.251712	34	N/A	4
0.394085	35	N/A	4
0.569634	36	N/A	4
0.253547	37	N/A	4
0.610433	38	N/A	4
0.40552	39	N/A	4
0.43926	40	N/A	4
0.343263	41	N/A	4
0.584669	42	N/A	4
0.205548	43	N/A	4
0.387944	44	N/A	4
0.144208	45	N/A	4
0.132491	46	N/A	4
0.33811	47	N/A	4
0.689066	48	N/A	4
0.54394	49	N/A	4
0.221995	50	N/A	4
0.197148	51	N/A	4
0.160161	52	N/A	4
0.164396	53	N/A	4
0.125997	54	N/A	4
0.245641	55	N/A	4
0.144491	56	N/A	4
0.23463	57	N/A	4
0.139338	58	N/A	4
0.236042	59	N/A	4
0.174208	60	N/A	4
0.15409	61	N/A	4
0.190372	62	N/A	4
0.128538	63	N/A	4
0.251923	64	N/A	4
0.501518	65	N/A	4
0.125009	66	N/A	4
0.247477	67	N/A	4
0.458672	68	N/A	4
0.30811	69	N/A	4
0.262935	70	N/A	4
0.66662	71	N/A	4
0.496153	72	N/A	4
0.164114	73	N/A	4
0.34538	74	N/A	4
0.162702	75	N/A	4
0.255947	76	N/A	4
0.379544	77	N/A	4
0.440884	78	N/A	4
0.176749	79	N/A	4
0.461283	80	N/A	4
0.353074	81	N/A	4
0.239994	82	N/A	4
0.370438	83	N/A	4
0.169055	84	N/A	4
0.157832	85	N/A	4
0.43079	86	N/A	4
0.329922	87	N/A	4
0.287287	88	N/A	4
0.218465	89	N/A	4
0.183807	90	N/A	4
0.126703	91	N/A	4
0.401567	92	N/A	4
0.133197	93	N/A	4
0.468765	94	N/A	4
0.405732	95	N/A	4
0.217548	96	N/A	4
0.199972	97	N/A	4
0.195525	98	N/A	4
0.220795	99	N/A	4
0.581633	100	N/A	4
0.144491	101	N/A	4
0.260606	102	N/A	4
0.265476	103	N/A	4
0.165526	104	N/A	4
0.132985	105	N/A	4
0.201101	106	N/A	4
0.27557	107	N/A	4
0.220795	108	N/A	4
0.152679	109	N/A	4
0.252418	110	N/A	4
0.349333	111	N/A	4
0.333169	112	N/A	4
0.126915	113	N/A	4
0.161784	114	N/A	4
0.144491	115	N/A	4
0.138844	116	N/A	4
0.186137	117	N/A	4
0.608739	118	N/A	4
0.0887273	119	N/A	4
0.18776	120	N/A	4
1	1	N/A	5
1.15393	2	N/A	5
0.726776	3	N/A	5
0.380967	4	N/A	5
0.741417	5	N/A	5
1.25786	6	N/A	5
2.5315	7	N/A	5
1.38097	8	N/A	5
0.300959	9	N/A	5
0.868028	10	N/A	5
1.21518	11	N/A	5
0.286937	12	N/A	5
0.171358	13	N/A	5
0.112898	14	N/A	5
0.226106	15	N/A	5
0	16	N/A	5
0.29137	17	N/A	5
0	18	N/A	5
0.0560883	19	N/A	5
0.6279	20	N/A	5
0.296525	21	N/A	5
0.187442	22	N/A	5
0.167955	23	N/A	5
0.0779462	24	N/A	5
0.326322	25	N/A	5
0.295185	26	N/A	5
0.483555	27	N/A	5
1.74111	28	N/A	5
0.407362	29	N/A	5
0.736674	30	N/A	5
0.923703	31	N/A	5
0.633777	32	N/A	5
1.37994	33	N/A	5
0.821116	34	N/A	5
1.12146	35	N/A	5
0.715435	36	N/A	5
1.20074	37	N/A	5
0.385813	38	N/A	5
0.954222	39	N/A	5
0.675121	40	N/A	5
1.09434	41	N/A	5
0.646046	42	N/A	5
0.65151	43	N/A	5
0.838231	44	N/A	5
0.706258	45	N/A	5
0.446953	46	N/A	5
0.954841	47	N/A	5
0.445922	48	N/A	5
0.853284	49	N/A	5
1.07114	50	N/A	5
0.661821	51	N/A	5
1.51882	52	N/A	5
1.17239	53	N/A	5
1.5947	54	N/A	5
1.40355	55	N/A	5
0.984638	56	N/A	5
0.498608	57	N/A	5
0.546861	58	N/A	5
0.318074	59	N/A	5
0.89669	60	N/A	5
0.483555	61	N/A	5
0.248995	62	N/A	5
1.17816	63	N/A	5
1.26405	64	N/A	5
0.882359	65	N/A	5
1.15558	66	N/A	5
1.15249	67	N/A	5
1.19703	68	N/A	5
2.93092	69	N/A	5
2.20971	70	N/A	5
2.08279	71	N/A	5
2.28797	72	N/A	5
1.14538	73	N/A	5
1.35777	74	N/A	5
1.21961	75	N/A	5
1.71925	76	N/A	5
0.980823	77	N/A	5
0.831735	78	N/A	5
0.799258	79	N/A	5
0.240437	80	N/A	5
0.913496	81	N/A	5
0.272915	82	N/A	5
0.747912	83	N/A	5
1.19734	84	N/A	5
0.626869	85	N/A	5
0.645324	86	N/A	5
0.352923	87	N/A	5
0.424064	88	N/A	5
0.852253	89	N/A	5
0.451799	90	N/A	5
0.307764	91	N/A	5
0.453449	92	N/A	5
0.438086	93	N/A	5
0.201464	94	N/A	5
0	95	N/A	5
0.337561	96	N/A	5
1.21549	97	N/A	5
0.125168	98	N/A	5
0.314981	99	N/A	5
0.352614	100	N/A	5
0.833488	101	N/A	5
0.122796	102	N/A	5
0.33622	103	N/A	5
0.457264	104	N/A	5
0.305083	105	N/A	5
0.141252	106	N/A	5
1.04073	107	N/A	5
0.812249	108	N/A	5
0.805753	109	N/A	5
0.518095	110	N/A	5
0.227755	111	N/A	5
0.474997	112	N/A	5
0.154964	113	N/A	5
0.484277	114	N/A	5
0.333849	115	N/A	5
0.239097	116	N/A	5
0.414888	117	N/A	5
0.491803	118	N/A	5
0.829673	119	N/A	5
0.551603	120	N/A	5
1	1	N/A	6
0.618678	2	N/A	6
1.86925	3	N/A	6
1.19052	4	N/A	6
1.64713	5	N/A	6
1.84914	6	N/A	6
1.26207	7	N/A	6
5.86695	8	N/A	6
1.1658	9	N/A	6
3.61351	10	N/A	6
6.15862	11	N/A	6
1.32787	12	N/A	6
1.20489	13	N/A	6
1.43736	14	N/A	6
1.06753	15	N/A	6
0.576724	16	N/A	6
1.0181	17	N/A	6
1.96839	18	N/A	6
1.30287	19	N/A	6
1.32672	20	N/A	6
1.87299	21	N/A	6
1.29339	22	N/A	6
1.49368	23	N/A	6
1.12299	24	N/A	6
1.88822	25	N/A	6
1.19914	26	N/A	6
0.955172	27	N/A	6
0.730172	28	N/A	6
0.895115	29	N/A	6
0.878736	30	N/A	6
2.15431	31	N/A	6
1.76149	32	N/A	6
2.93305	33	N/A	6
0.840805	34	N/A	6
1.69195	35	N/A	6
1.19052	36	N/A	6
2.28391	37	N/A	6
1.56523	38	N/A	6
2.50316	39	N/A	6
3.04454	40	N/A	6
3.22644	41	N/A	6
2.25517	42	N/A	6
2.53448	43	N/A	6
4.28736	44	N/A	6
2.40977	45	N/A	6
1.66983	46	N/A	6
2.35718	47	N/A	6
2.86236	48	N/A	6
4.25029	49	N/A	6
1.94626	50	N/A	6
1.75862	51	N/A	6
2.14167	52	N/A	6
3.1704	53	N/A	6
1.89885	54	N/A	6
1.8569	55	N/A	6
1.7681	56	N/A	6
4.37615	57	N/A	6
1.61667	58	N/A	6
2.85	59	N/A	6
3.88994	60	N/A	6
1.87385	61	N/A	6
1.99799	62	N/A	6
3.72299	63	N/A	6
3.61839	64	N/A	6
3.54023	65	N/A	6
4.15489	66	N/A	6
4.59799	67	N/A	6
3.29799	68	N/A	6
1.41839	69	N/A	6
0.833046	70	N/A	6
1.28477	71	N/A	6
5.06983	72	N/A	6
3.84425	73	N/A	6
0.911207	74	N/A	6
1.57557	75	N/A	6
1.5842	76	N/A	6
1.71466	77	N/A	6
2.19224	78	N/A	6
1.58506	79	N/A	6
1.35057	80	N/A	6
0.473851	81	N/A	6
1.89397	82	N/A	6
1.22385	83	N/A	6
1.70718	84	N/A	6
1.08851	85	N/A	6
1.21236	86	N/A	6
2.5069	87	N/A	6
1.31149	88	N/A	6
2.27126	89	N/A	6
0.625287	90	N/A	6
1.03218	91	N/A	6
3.1704	92	N/A	6
3.9727	93	N/A	6
1.66437	94	N/A	6
2.90345	95	N/A	6
2.29138	96	N/A	6
2.16379	97	N/A	6
1.82902	98	N/A	6
2.15977	99	N/A	6
2.06925	100	N/A	6
2.5842	101	N/A	6
1.83879	102	N/A	6
2.93103	103	N/A	6
1.22213	104	N/A	6
1.51839	105	N/A	6
1.20489	106	N/A	6
5.8	107	N/A	6
1.08851	108	N/A	6
0.867241	109	N/A	6
1.71178	110	N/A	6
5.14425	111	N/A	6
1.48994	112	N/A	6
2.89483	113	N/A	6
1.68908	114	N/A	6
2.54885	115	N/A	6
2.76695	116	N/A	6
0.912069	117	N/A	6
2.71753	118	N/A	6
1.34483	119	N/A	6
1.86437	120	N/A	6
1	1	N/A	8
0.737384	2	N/A	8
0.843313	3	N/A	8
0.303075	4	N/A	8
0.503605	5	N/A	8
2.3503	6	N/A	8
0.0893041	7	N/A	8
0.203031	8	N/A	8
0.674415	9	N/A	8
0.615419	10	N/A	8
0.294836	11	N/A	8
0.334854	12	N/A	8
0.775489	13	N/A	8
0.101515	14	N/A	8
0.106812	15	N/A	8
0.0971017	16	N/A	8
0.810652	17	N/A	8
0.33044	18	N/A	8
0.653965	19	N/A	8
0.248933	20	N/A	8
0.207444	21	N/A	8
0.955569	22	N/A	8
1.38841	23	N/A	8
1.34545	24	N/A	8
0.746212	25	N/A	8
1.5192	26	N/A	8
0.544211	27	N/A	8
0	28	N/A	8
0.32941	29	N/A	8
1.15757	30	N/A	8
2.52494	31	N/A	8
0.252317	32	N/A	8
0.770634	33	N/A	8
1.83007	34	N/A	8
1.78667	35	N/A	8
0.400177	36	N/A	8
2.01604	37	N/A	8
3.54348	38	N/A	8
0.478741	39	N/A	8
0.622186	40	N/A	8
0.346035	41	N/A	8
1.01942	42	N/A	8
2.76902	43	N/A	8
1.67677	44	N/A	8
2.43519	45	N/A	8
1.80462	46	N/A	8
0.66956	47	N/A	8
1.21715	48	N/A	8
0.890099	49	N/A	8
1.07268	50	N/A	8
0.971164	51	N/A	8
1.32691	52	N/A	8
1.6447	53	N/A	8
1.83243	54	N/A	8
0.268942	55	N/A	8
2.16095	56	N/A	8
1.23128	57	N/A	8
0.527586	58	N/A	8
2.18582	59	N/A	8
1.59585	60	N/A	8
0.844784	61	N/A	8
2.01692	62	N/A	8
0.951596	63	N/A	8
1.47241	64	N/A	8
1.07415	65	N/A	8
2.43416	66	N/A	8
0.937472	67	N/A	8
2.32779	68	N/A	8
2.07165	69	N/A	8
1.16007	70	N/A	8
2.53524	71	N/A	8
2.36487	72	N/A	8
2.57378	73	N/A	8
1.60659	74	N/A	8
2.33118	75	N/A	8
1.15566	76	N/A	8
1.57099	77	N/A	8
1.88039	78	N/A	8
1.1664	79	N/A	8
1.5139	80	N/A	8
2.17022	81	N/A	8
0.90231	82	N/A	8
0.191261	83	N/A	8
0.309401	84	N/A	8
0.290864	85	N/A	8
0.262616	86	N/A	8
0.324996	87	N/A	8
0.283507	88	N/A	8
0.402089	89	N/A	8
0.396204	90	N/A	8
3.70693	91	N/A	8
0.95498	92	N/A	8
1.08092	93	N/A	8
1.04826	94	N/A	8
1.04296	95	N/A	8
1.69972	96	N/A	8
3.1174	97	N/A	8
0.504634	98	N/A	8
0.912609	99	N/A	8
0.473886	100	N/A	8
1.14006	101	N/A	8
0.466529	102	N/A	8
2.42739	103	N/A	8
0.180521	104	N/A	8
2.22539	105	N/A	8
2.41768	106	N/A	8
1.42651	107	N/A	8
0.510961	108	N/A	8
0.537737	109	N/A	8
0.380609	110	N/A	8
0.585111	111	N/A	8
1.31867	112	N/A	8
1.06238	113	N/A	8
3.96763	114	N/A	8
0.286009	115	N/A	8
1.49095	116	N/A	8
0.176696	117	N/A	8
0.181992	118	N/A	8
1.08092	119	N/A	8
1.57923	120	N/A	8
1	1	N/A	9
0.791097	2	N/A	9
0.709698	3	N/A	9
0	4	N/A	9
0.537997	5	N/A	9
1.13291	6	N/A	9
0.646423	7	N/A	9
0.386963	8	N/A	9
0.3469	9	N/A	9
0.715103	10	N/A	9
0.264865	11	N/A	9
0.558983	12	N/A	9
0.312242	13	N/A	9
0.792051	14	N/A	9
0.175199	15	N/A	9
0.612719	16	N/A	9
0.365978	17	N/A	9
0.268998	18	N/A	9
0	19	N/A	9
0	20	N/A	9
0	21	N/A	9
0.736089	22	N/A	9
0.887122	23	N/A	9
0.374563	24	N/A	9
0.161526	25	N/A	9
0	26	N/A	9
0	27	N/A	9
0	28	N/A	9
0.166614	29	N/A	9
0.16566	30	N/A	9
0	31	N/A	9
0.412401	32	N/A	9
0.484261	33	N/A	9
1.24038	34	N/A	9
0.325914	35	N/A	9
0.875358	36	N/A	9
0	37	N/A	9
1.39841	38	N/A	9
0.612719	39	N/A	9
0.894436	40	N/A	9
1.13068	41	N/A	9
1.83847	42	N/A	9
1.41749	43	N/A	9
1.37838	44	N/A	9
1.21176	45	N/A	9
1.45978	46	N/A	9
0.760572	47	N/A	9
0.590461	48	N/A	9
0.406041	49	N/A	9
1.00827	50	N/A	9
1.04833	51	N/A	9
1.55771	52	N/A	9
2.04388	53	N/A	9
0.564388	54	N/A	9
0.339587	55	N/A	9
0.419714	56	N/A	9
0.611765	57	N/A	9
0.71097	58	N/A	9
0.857552	59	N/A	9
0.455644	60	N/A	9
0.268045	61	N/A	9
1.04197	62	N/A	9
0.835294	63	N/A	9
0.467409	64	N/A	9
0.705564	65	N/A	9
1.58951	66	N/A	9
3.02925	67	N/A	9
0.732909	68	N/A	9
0.427027	69	N/A	9
1.46709	70	N/A	9
1.03243	71	N/A	9
0.87345	72	N/A	9
0.579968	73	N/A	9
0.523052	74	N/A	9
0	75	N/A	9
0	76	N/A	9
0.559936	77	N/A	9
0.216216	78	N/A	9
0.297297	79	N/A	9
0	80	N/A	9
0.575835	81	N/A	9
0.498887	82	N/A	9
1.93641	83	N/A	9
1.09475	84	N/A	9
0.38283	85	N/A	9
0.701431	86	N/A	9
0.283625	87	N/A	9
0.582194	88	N/A	9
0.537997	89	N/A	9
0.466137	90	N/A	9
0.462003	91	N/A	9
0.325914	92	N/A	9
0	93	N/A	9
0.205723	94	N/A	9
0.192051	95	N/A	9
3.06391	96	N/A	9
0.386963	97	N/A	9
0.79841	98	N/A	9
0.243561	99	N/A	9
0	100	N/A	9
0.475676	101	N/A	9
0	102	N/A	9
0.598092	103	N/A	9
0.456598	104	N/A	9
0.280445	105	N/A	9
0.50938	106	N/A	9
0.61399	107	N/A	9
0.375517	108	N/A	9
0.62035	109	N/A	9
0.636884	110	N/A	9
1.38601	111	N/A	9
0	112	N/A	9
0	113	N/A	9
0.669634	114	N/A	9
1.1275	115	N/A	9
1.13164	116	N/A	9
1.60859	117	N/A	9
0.827981	118	N/A	9
1.65692	119	N/A	9
4.86232	120	N/A	9
1	1	N/A	10
0	2	N/A	10
0	3	N/A	10
0.523003	4	N/A	10
0.294575	5	N/A	10
0.222477	6	N/A	10
0	7	N/A	10
0	8	N/A	10
0	9	N/A	10
0	10	N/A	10
0	11	N/A	10
0	12	N/A	10
0	13	N/A	10
0	14	N/A	10
0	15	N/A	10
0	16	N/A	10
0	17	N/A	10
0	18	N/A	10
0	19	N/A	10
0	20	N/A	10
0	21	N/A	10
0	22	N/A	10
0	23	N/A	10
0	24	N/A	10
0	25	N/A	10
0	26	N/A	10
0	27	N/A	10
0	28	N/A	10
0	29	N/A	10
0.320439	30	N/A	10
0	31	N/A	10
0	32	N/A	10
1.51774	33	N/A	10
0	34	N/A	10
0.137331	35	N/A	10
0.677272	36	N/A	10
0.838178	37	N/A	10
0.80087	38	N/A	10
0.634012	39	N/A	10
0	40	N/A	10
0.797894	41	N/A	10
0	42	N/A	10
0.228656	43	N/A	10
0	44	N/A	10
0.264134	45	N/A	10
0.913252	46	N/A	10
0.48661	47	N/A	10
0	48	N/A	10
0	49	N/A	10
0	50	N/A	10
0	51	N/A	10
0	52	N/A	10
0.134356	53	N/A	10
0	54	N/A	10
0	55	N/A	10
0	56	N/A	10
0	57	N/A	10
0	58	N/A	10
0	59	N/A	10
0.142824	60	N/A	10
0	61	N/A	10
0	62	N/A	10
0	63	N/A	10
0	64	N/A	10
0	65	N/A	10
0	66	N/A	10
0	67	N/A	10
0.617304	68	N/A	10
0.759213	69	N/A	10
0.330282	70	N/A	10
0	71	N/A	10
0	72	N/A	10
0	73	N/A	10
0.136645	74	N/A	10
0.325704	75	N/A	10
0.513161	76	N/A	10
1.09545	77	N/A	10
1.58686	78	N/A	10
1.24125	79	N/A	10
2.00504	80	N/A	10
0.773632	81	N/A	10
0	82	N/A	10
0.330968	83	N/A	10
0	84	N/A	10
0	85	N/A	10
0	86	N/A	10
0	87	N/A	10
0	88	N/A	10
0	89	N/A	10
0	90	N/A	10
0.356832	91	N/A	10
0.137331	92	N/A	10
0.797894	93	N/A	10
0.307393	94	N/A	10
2.1577	95	N/A	10
0.836576	96	N/A	10
1.34905	97	N/A	10
1.05539	98	N/A	10
0.129778	99	N/A	10
0	100	N/A	10
0.141909	101	N/A	10
0.504921	102	N/A	10
0.582284	103	N/A	10
0	104	N/A	10
0.249027	105	N/A	10
0.217212	106	N/A	10
0.314946	107	N/A	10
0	108	N/A	10
0	109	N/A	10
0	110	N/A	10
0	111	N/A	10
0.140536	112	N/A	10
2.91463	113	N/A	10
3.08537	114	N/A	10
2.98306	115	N/A	10
0	116	N/A	10
0.648432	117	N/A	10
0.465324	118	N/A	10
0.166171	119	N/A	10
0	120	N/A	10
1	1	N/A	11
0.743349	2	N/A	11
0.780688	3	N/A	11
0.421044	4	N/A	11
0.986136	5	N/A	11
0.258431	6	N/A	11
0.745648	7	N/A	11
0.582344	8	N/A	11
0.348632	9	N/A	11
0.475013	10	N/A	11
0.603675	11	N/A	11
0.655966	12	N/A	11
0.729537	13	N/A	11
0.690539	14	N/A	11
0.175353	15	N/A	11
0	16	N/A	11
0.573631	17	N/A	11
0.71939	18	N/A	11
0.428962	19	N/A	11
0.182683	20	N/A	11
0.433612	21	N/A	11
0.556604	22	N/A	11
0.352642	23	N/A	11
0.438244	24	N/A	11
0.183149	25	N/A	11
0.344898	26	N/A	11
0.278328	27	N/A	11
0.334751	28	N/A	11
0.247126	29	N/A	11
0.259987	30	N/A	11
0.417604	31	N/A	11
0.428097	32	N/A	11
0.28647	33	N/A	11
0.4012	34	N/A	11
0.35304	35	N/A	11
0.584003	36	N/A	11
0.467614	37	N/A	11
0.344725	38	N/A	11
0.558886	39	N/A	11
0.604764	40	N/A	11
0.738889	41	N/A	11
0.569275	42	N/A	11
0.558316	43	N/A	11
0.457398	44	N/A	11
0.487338	45	N/A	11
0.253384	46	N/A	11
0.52191	47	N/A	11
0.307853	48	N/A	11
0.542896	49	N/A	11
0.206365	50	N/A	11
0.171101	51	N/A	11
0.336583	52	N/A	11
0.433542	53	N/A	11
0.315546	54	N/A	11
0.383084	55	N/A	11
0.457346	56	N/A	11
0.527874	57	N/A	11
0.252018	58	N/A	11
1.00143	59	N/A	11
0.415997	60	N/A	11
0.496793	61	N/A	11
0.787101	62	N/A	11
0.343117	63	N/A	11
0.393127	64	N/A	11
0.678905	65	N/A	11
0.673114	66	N/A	11
0.500873	67	N/A	11
0.528911	68	N/A	11
0	69	N/A	11
0.725233	70	N/A	11
0	71	N/A	11
0.888365	72	N/A	11
0	73	N/A	11
0.320697	74	N/A	11
0	75	N/A	11
0.508427	76	N/A	11
0.278726	77	N/A	11
0	78	N/A	11
0.930906	79	N/A	11
0	80	N/A	11
0.934986	81	N/A	11
0	82	N/A	11
0.423447	83	N/A	11
0.813826	84	N/A	11
0	85	N/A	11
0.454424	86	N/A	11
0	87	N/A	11
0	88	N/A	11
0	89	N/A	11
0	90	N/A	11
0	91	N/A	11
0	92	N/A	11
0	93	N/A	11
0	94	N/A	11
0	95	N/A	11
0.201438	96	N/A	11
0.21245	97	N/A	11
0.204014	98	N/A	11
0.441062	99	N/A	11
0.426144	100	N/A	11
0.233038	101	N/A	11
0.235216	102	N/A	11
0.324535	103	N/A	11
0.37202	104	N/A	11
0.46777	105	N/A	11
0.161247	106	N/A	11
0.449653	107	N/A	11
0.26239	108	N/A	11
0.328338	109	N/A	11
0.222942	110	N/A	11
0.259054	111	N/A	11
0.0791371	112	N/A	11
0.660495	113	N/A	11
0.513129	114	N/A	11
0.506318	115	N/A	11
0.763021	116	N/A	11
0.476897	117	N/A	11
0.37323	118	N/A	11
0.674255	119	N/A	11
0.666805	120	N/A	11
1	1	N/A	12
0	2	N/A	12
0.162727	3	N/A	12
0.508725	4	N/A	12
0.554957	5	N/A	12
0.369309	6	N/A	12
0.203248	7	N/A	12
0.143588	8	N/A	12
0.112337	9	N/A	12
0.415482	10	N/A	12
0.362505	11	N/A	12
0.0405209	12	N/A	12
0.100181	13	N/A	12
0.274032	14	N/A	12
0.0670016	15	N/A	12
0.628359	16	N/A	12
0.0132927	17	N/A	12
0.576175	18	N/A	12
0.087591	19	N/A	12
0.243021	20	N/A	12
0.199839	21	N/A	12
0.249286	22	N/A	12
0.425156	23	N/A	12
0.548259	24	N/A	12
0.307854	25	N/A	12
0.445536	26	N/A	12
0.0468757	27	N/A	12
0.286577	28	N/A	12
0.181881	29	N/A	12
0.114326	30	N/A	12
0.36578	31	N/A	12
0.293665	32	N/A	12
0.225871	33	N/A	12
0.174479	34	N/A	12
0.152664	35	N/A	12
0.33607	36	N/A	12
0.37055	37	N/A	12
0.438344	38	N/A	12
0.231926	39	N/A	12
0.437207	40	N/A	12
0.264059	41	N/A	12
0.338761	42	N/A	12
0.194725	43	N/A	12
0.2041	44	N/A	12
0.413702	45	N/A	12
0.265943	46	N/A	12
0.332302	47	N/A	12
0.158809	48	N/A	12
0.0271834	49	N/A	12
0.321641	50	N/A	12
0.348121	51	N/A	12
0.649187	52	N/A	12
0.541904	53	N/A	12
0.294263	54	N/A	12
0.496374	55	N/A	12
0.437551	56	N/A	12
0.418801	57	N/A	12
0.274974	58	N/A	12
0.144275	59	N/A	12
0.574396	60	N/A	12
0.567652	61	N/A	12
0.0599142	62	N/A	12
0.316288	63	N/A	12
0.508082	64	N/A	12
0.600129	65	N/A	12
0	66	N/A	12
0.367171	67	N/A	12
0.295608	68	N/A	12
0.569387	69	N/A	12
0.331165	70	N/A	12
0.0183466	71	N/A	12
0.401098	72	N/A	12
0.092002	73	N/A	12
0.170412	74	N/A	12
0.0138309	75	N/A	12
0.0166121	76	N/A	12
0.455016	77	N/A	12
0.564078	78	N/A	12
0.524096	79	N/A	12
0.683159	80	N/A	12
0.706769	81	N/A	12
0.62628	82	N/A	12
0.345893	83	N/A	12
0.708847	84	N/A	12
0.646959	85	N/A	12
0.453924	86	N/A	12
0.604151	87	N/A	12
[truncated: 393 more rows]

## Sheet: rMT
Subject	Resting motor threshold (%-of maximum stimulator output)
1	53
2	35
3	40
4	46
5	31
6	32
7	41
8	42
9	43
10	35
11	27
12	29
13	60
14	33
15	47
